# Supplementary material for: TRH Regulates the Synthesis and Secretion of Prolactin in Rats with Adenohypophysis through the Differential Expression of miR-126a-5p
Source: Int J Mol Sci. 2022 Dec 14;23(24):15914. doi: 10.3390/ijms232415914 (PMC9781503; doi:10.3390/ijms232415914)
Supplement: Supplementary file 1 [file ijms-23-15914-s001.zip]

Archive with 1 entries (1 files):
- Support Table.xls
