# Supplementary material for: TRH Regulates the Synthesis and Secretion of Prolactin in Rats with Adenohypophysis through the Differential Expression of miR-126a-5p
Source: Int J Mol Sci. 2022 Dec 14;23(24):15914. doi: 10.3390/ijms232415914 (PMC9781503; doi:10.3390/ijms232415914)
Supplement: Supplementary file 1 [file ijms-23-15914-s001.zip › Support Table.xls]

## Sheet: Table S1
Table S1. All primers
Primer name	Primer sequence
GAPDH-F	TGGTGAAGGTCGGTGTGAACGGAT
GAPDH-R	TCCATGGTGGTGAAGACGCCAGTA
PRL-F	AGTCTGTTCTGGTGGCGACT
PRL-R	GAAGTGGGGCAGTCATTGAT
U6-F	GCTTCGGCAGCACATATACTAAAAT
U6-R	CGCTTCACGAATTTGCGTGTCAT
miR-126a-F	ACACTCCAGCTGGGCATTATTACTTTTGGTA
miUR	CTCAAGTGTCGTGGAGTCGGCAA
U6 RT	CGCTTCACGAATTTGCGTGTCAT
miR-126a-RT	CTCAACTGGTGTCGTGGAGTCGGCAATTCAGTTGAGCGCGTA
Esr1-F	TGAAGGCTGCAAGGCTTTCT
Esr1-R	GGTCTTTTCGTATCCCGCCT
Pit1-F	GAGAACTGGAGCAGTTTGCCAA
Pit1-R	GACTGAATTCTGAGCCGTGGACA
ZBTB20-F	GCTTGGCTACAGCGACATC
ZBTB20-R	GAACACATCGCCCACGTTC
Cacna2d1-F	AAAGCAAGGAGCAGGACATCG
Cacna2d1-R	GCCTCAAGGAGCCGTGGAAA
Cd63-F	CACGCTCTCACCTCTGTCTACTG
Cd63-R	GCTACGGGGGCTTGTCACT
Cdkn2b-F	GAAGCCGGCGCAGATCC
Cdkn2b-R	GCGTGCAGATACCTCGCAAT
Cntf-F	CGACTCCAAGAGAACCTCCA
Cntf-R	CCTTCAGTTGGGGTGAAATG
Fgf1-F	GCAAGGTTTTGGTGCTTACC
Fgf1-R	TCGATGGTGCGTTCAAGAC
Il23a-F	GCTGTGCCTAGGAGTAGCAG
Il23a-R	TGGAACGGAGAAGAGAACGC
Lats1-F	AGCTCACTCTCTGGTTGGGA
Lats1-R	CTTGGCTTGAGGTGGGATGT
Mef2a-F	GCAGCAGCACCACCTAGGAC
Mef2a-R	CTGCTGCTGCTGCTGGAAG
Mki67-F	CCACACTGTGTCGTCGTTTG
Mki67-R	CCGTGCGCTTATCCATTCA
Nppc-F	GGTCATCCTTGGTCATCAGC
Nppc-R	CTCCCCTCCCCTACTAAAAT
Npw-F	GAGCTGTGGGAGGTACGAAG
Npw-R	CTGACAGGATCGGCAAAGAT
Tfap2a-F	GCTTTCTTCCAGGACCGTCA
Tfap2a-R	TCACCCTCACCCCCAACTAT
Top2a-F	GGGAGGCAGGACTGTTGACA
Top2a-R	ACGGATCACACTTCCTGGCT

## Sheet: Table S2
Table S2.Raw data statistics summary table
Sample	Total Reads Count(#)	Total Bases Count(bp)	Average Read Length(bp)	Q10 Bases Count(bp)	Q10 Bases Ratio(%)	Q20 Bases Count(bp)	Q20 Bases Ratio(%)	Q30 Bases Count(bp)	Q30 Bases Ratio(%)	N Bases Count(bp)	N Bases Ratio(%)	GC Bases Count(bp)	GC Bases Ratio(%)
T2	62496236	9374435400	150	9374307711	1	9182340132	0.9795	8845934451	0.9436	127689	0	5014260815	0.5349
T3	63754218	9563132700	150	9563001952	1	9382790883	0.9811	9074696745	0.9489	130748	0	5081586399	0.5314
T1	71699404	10754910600	150	10754763209	1	10533256670	0.9794	10141886278	0.943	147391	0	5747732375	0.5344
N1	60167366	9025104900	150	9024981388	1	8818914460	0.9772	8457853817	0.9371	123512	0	4747800202	0.5261
N2	62988210	9448231500	150	9448108694	1	9257989401	0.9799	8916808575	0.9438	122806	0	4992524464	0.5284
N3	65265624	9789843600	150	9789706706	1	9601373680	0.9807	9264364661	0.9463	136894	0	5218272268	0.533
Sample: sample name.Total Reads Count: the number of all reads in the sample, the sum of reads1 and reads2.Total Base Count: the number of bases, i.e. the amount of data.Average Read Length: the average sequence length.Q{N0} Base Count: the number of bases with quality above {N0}.Q{N0} Base Ratio: the proportion of bases with mass above {N0}.N Base Count: the number of N bases.N Base Ratio: the r…

## Sheet: Table S3
Table S3.QC data summary table
Sample	Total Reads Count(#)	Total Bases Count(bp)	Average Read Length(bp)	Q10 Bases Count(bp)	Q10 Bases Ratio(%)	Q20 Bases Count(bp)	Q20 Bases Ratio(%)	Q30 Bases Count(bp)	Q30 Bases Ratio(%)	N Bases Count(bp)	N Bases Ratio(%)	GC Bases Count(bp)	GC Bases Ratio(%)
T2	61312864	8813550863	143.75	8813508823	1	8711750084	0.9884	8432951786	0.9568	42040	0	4714653560	0.5349
T3	62620196	8923075080	142.5	8923031499	1	8835068077	0.9901	8587475552	0.9624	43581	0	4742815746	0.5315
T1	70287738	10101145013	143.71	10101097261	1	9985301972	0.9885	9663245718	0.9566	47752	0	5400011577	0.5346
N1	58807042	8492333409	144.41	8492293900	1	8382024144	0.987	8081325951	0.9516	39509	0	4468424654	0.5262
N2	61826156	8870499321	143.47	8870458734	1	8769844419	0.9887	8487695031	0.9568	40587	0	4688680520	0.5286
N3	64109440	9133883050	142.47	9133837415	1	9036083529	0.9893	8761909795	0.9593	45635	0	4870271047	0.5332
Sample: sample name.Total Reads Count: the number of all reads in the sample, the sum of reads1 and reads2.Total Base Count: the number of bases, i.e. the amount of data.Average Read Length: the average sequence length.Q{N0} Base Count: the number of bases with quality above {N0}.Q{N0} Base Ratio: the proportion of bases with mass above {N0}.N Base Count: the number of N bases.N Base Ratio: the r…

## Sheet: Table S4
Table S4.Comparison results statistics table
Sample	Total reads	Total mapped	Mutiple mapped	Uniquely mapped	Read-1 mapped	Read-2 mapped	Reads map to '+'	Reads map to '-'	Non-splice reads	Splice reads	Reads mapped in proper pairs
N1	58424406(100.00%)	56771468(97.17%)	4582921(7.84%)	52188547(89.33%)	26129429(44.72%)	26059118(44.60%)	26075358(44.63%)	26113189(44.70%)	27526366(47.11%)	24662181(42.21%)	50262382(86.03%)
N2	61210268(100.00%)	59240728(96.78%)	4848350(7.92%)	54392378(88.86%)	27223322(44.48%)	27169056(44.39%)	27179087(44.40%)	27213291(44.46%)	28459978(46.50%)	25932400(42.37%)	51957742(84.88%)
N3	63485846(100.00%)	61407112(96.73%)	4975324(7.84%)	56431788(88.89%)	28240277(44.48%)	28191511(44.41%)	28202663(44.42%)	28229125(44.47%)	29220243(46.03%)	27211545(42.86%)	53697540(84.58%)
T1	69720080(100.00%)	67525953(96.85%)	5494555(7.88%)	62031398(88.97%)	31045276(44.53%)	30986122(44.44%)	30999364(44.46%)	31032034(44.51%)	31347469(44.96%)	30683929(44.01%)	59343166(85.12%)
T2	60622012(100.00%)	58579827(96.63%)	4667421(7.70%)	53912406(88.93%)	26931081(44.42%)	26981325(44.51%)	26944007(44.45%)	26968399(44.49%)	27278589(45.00%)	26633817(43.93%)	51402624(84.79%)
T3	61601194(100.00%)	59535276(96.65%)	4935869(8.01%)	54599407(88.63%)	27320317(44.35%)	27279090(44.28%)	27285705(44.29%)	27313702(44.34%)	28053732(45.54%)	26545675(43.09%)	52100026(84.58%)
Total Reads: count of sequenced sequences filtered by sequencing data (Clean data).Total Mapped: the number of sequenced sequences that can be positioned on the reference sequence.Mutiple mapped: the number of sequenced sequences with multiple alignment positions on the reference sequence.Unique Mapped: the number of sequences with unique alignment positions on the reference sequence.Read1 Mapped…

## Sheet: Table S5
Table S5.mRNA with differential expression
ENSEMBL	baseMean	log2FoldChange	lfcSE	stat	pvalue	padj	sig
ENSRNOG00000060356	553.463	-0.818103	0.13949	-5.86497	4.49223e-09	5.70423e-05	DOWN
ENSRNOG00000053047	7520.42	-0.716291	0.130038	-5.50833	3.6226e-08	0.000229999	DOWN
ENSRNOG00000003261	2190.12	-0.651255	0.122341	-5.32326	1.01923e-07	0.000431408	DOWN
ENSRNOG00000023896	646.184	0.801385	0.152415	5.25791	1.45703e-07	0.000462535	UP
ENSRNOG00000008519	558.97	-0.720725	0.144456	-4.98923	6.06215e-07	0.00153954	DOWN
ENSRNOG00000059894	1084.34	-0.647948	0.131686	-4.92041	8.63615e-07	0.0018277	DOWN
ENSRNOG00000052116	802.568	-0.619221	0.127992	-4.83797	1.31173e-06	0.00227466	DOWN
ENSRNOG00000017113	1295.53	-0.575065	0.119678	-4.80509	1.54681e-06	0.00227466	DOWN
ENSRNOG00000016067	3841.9	-0.645834	0.134639	-4.7968	1.61222e-06	0.00227466	DOWN
ENSRNOG00000005624	497.772	-0.75884	0.160111	-4.73947	2.14281e-06	0.00272094	DOWN
ENSRNOG00000019875	1564.85	-0.666379	0.141745	-4.70125	2.58578e-06	0.00273734	DOWN
ENSRNOG00000012318	1443.34	-0.716665	0.152444	-4.70116	2.58687e-06	0.00273734	DOWN
ENSRNOG00000008244	506.81	-0.858589	0.183521	-4.67842	2.89093e-06	0.00282377	DOWN
ENSRNOG00000029885	1332.93	-0.638244	0.137846	-4.63013	3.65432e-06	0.00331447	DOWN
ENSRNOG00000005263	4889.68	-0.670661	0.146657	-4.57299	4.80822e-06	0.00407031	DOWN
ENSRNOG00000006749	367.105	-0.902541	0.201348	-4.48249	7.3778e-06	0.00523793	DOWN
ENSRNOG00000004232	447.922	-0.77657	0.173315	-4.48069	7.44015e-06	0.00523793	DOWN
ENSRNOG00000011417	1148.61	-0.651621	0.145901	-4.46617	7.96322e-06	0.00523793	DOWN
ENSRNOG00000026226	856.639	-0.592319	0.132895	-4.45706	8.30933e-06	0.00523793	DOWN
ENSRNOG00000012988	173.202	0.956365	0.214978	4.44867	8.64017e-06	0.00523793	UP
ENSRNOG00000008524	2344.69	-0.521981	0.117382	-4.44686	8.71338e-06	0.00523793	DOWN
ENSRNOG00000024934	463.982	-0.930007	0.20955	-4.43811	9.07501e-06	0.00523793	DOWN
ENSRNOG00000007804	802.449	-0.726872	0.16529	-4.39755	1.09482e-05	0.00604437	DOWN
ENSRNOG00000010515	333.628	-0.802248	0.184157	-4.35632	1.32267e-05	0.00676381	DOWN
ENSRNOG00000004127	860.666	-0.737618	0.169379	-4.35484	1.33167e-05	0.00676381	DOWN
ENSRNOG00000032922	258.832	0.812843	0.188066	4.32211	1.54541e-05	0.00728015	UP
ENSRNOG00000006180	5513.11	-0.528606	0.122382	-4.3193	1.56522e-05	0.00728015	DOWN
ENSRNOG00000015860	2313.24	-0.682111	0.158316	-4.30854	1.64336e-05	0.00728015	DOWN
ENSRNOG00000006526	767.285	-0.807775	0.187595	-4.30596	1.66266e-05	0.00728015	DOWN
ENSRNOG00000014173	1287.87	-0.741049	0.173949	-4.26014	2.04296e-05	0.00864718	DOWN
ENSRNOG00000019671	1157.79	-0.664838	0.157214	-4.22886	2.34876e-05	0.0096208	DOWN
ENSRNOG00000060479	680.261	-0.658549	0.157227	-4.18852	2.80785e-05	0.0111419	DOWN
ENSRNOG00000007584	1644.82	0.521408	0.124873	4.1755	2.97332e-05	0.011441	UP
ENSRNOG00000018113	799.015	-0.586902	0.141861	-4.13716	3.51628e-05	0.0128223	DOWN
ENSRNOG00000003139	1287.19	-0.688756	0.166527	-4.13599	3.53427e-05	0.0128223	DOWN
ENSRNOG00000021669	402.917	-0.780769	0.189796	-4.11374	3.89303e-05	0.0137316	DOWN
ENSRNOG00000010427	5213.33	-0.527289	0.129147	-4.08288	4.44816e-05	0.0152656	DOWN
ENSRNOG00000010286	1651.73	-0.552477	0.136496	-4.04756	5.17544e-05	0.0171497	DOWN
ENSRNOG00000022343	1740.32	-0.663176	0.164045	-4.04264	5.28536e-05	0.0171497	DOWN
ENSRNOG00000011194	1158.55	-0.576063	0.142678	-4.0375	5.40233e-05	0.0171497	DOWN
ENSRNOG00000016257	2333.96	0.473172	0.117951	4.01158	6.03126e-05	0.0186552	NA
ENSRNOG00000037231	768.46	0.675136	0.168911	3.997	6.41493e-05	0.0186552	UP
ENSRNOG00000027761	15190.8	-0.557216	0.139466	-3.99536	6.45968e-05	0.0186552	DOWN
ENSRNOG00000030183	14891.9	-0.435084	0.108927	-3.99428	6.489e-05	0.0186552	NA
ENSRNOG00000056069	1489.11	-0.623257	0.15621	-3.98986	6.61115e-05	0.0186552	DOWN
ENSRNOG00000052513	1395.34	-0.630277	0.158459	-3.97754	6.96313e-05	0.0192213	DOWN
ENSRNOG00000006412	2797.5	-0.551031	0.139695	-3.94452	7.99604e-05	0.0216029	DOWN
ENSRNOG00000002625	826.498	-0.508555	0.129386	-3.93053	8.47581e-05	0.0222959	DOWN
ENSRNOG00000016696	1631.59	0.446924	0.113876	3.92466	8.68536e-05	0.0222959	NA
ENSRNOG00000027921	900.394	-0.530105	0.13516	-3.92207	8.77929e-05	0.0222959	DOWN
ENSRNOG00000018149	2481.74	-0.652101	0.166584	-3.91454	9.05776e-05	0.0223419	DOWN
ENSRNOG00000010117	7698.25	-0.65176	0.166685	-3.91012	9.22491e-05	0.0223419	DOWN
ENSRNOG00000042496	804.332	0.611815	0.156574	3.90751	9.32525e-05	0.0223419	UP
ENSRNOG00000006604	7628.49	0.421348	0.108305	3.89038	0.000100088	0.0231337	NA
ENSRNOG00000054446	2367.6	-0.577864	0.148547	-3.8901	0.000100201	0.0231337	DOWN
ENSRNOG00000022720	1055.81	-0.518795	0.134037	-3.87053	0.000108599	0.0242731	DOWN
ENSRNOG00000012524	3023.69	-0.427358	0.110436	-3.86972	0.00010896	0.0242731	NA
ENSRNOG00000019706	6.14869	6.05492	1.56789	3.86181	0.000112548	NA	UP
ENSRNOG00000013727	602.641	-0.663233	0.171802	-3.86044	0.000113183	0.0247794	DOWN
ENSRNOG00000015921	180.444	-0.931041	0.242075	-3.84608	0.000120022	0.0257946	DOWN
ENSRNOG00000011317	1427.21	-0.58271	0.151656	-3.84231	0.000121883	0.0257946	DOWN
ENSRNOG00000021931	724.567	-0.589022	0.153859	-3.82832	0.000129022	0.0268577	DOWN
ENSRNOG00000054474	632.314	-0.616002	0.161425	-3.81602	0.000135624	0.0277766	DOWN
ENSRNOG00000014482	895.12	-0.60561	0.159292	-3.80188	0.000143602	0.0289438	DOWN
ENSRNOG00000025604	1465.06	-0.77888	0.205093	-3.79769	0.000146051	0.0289774	DOWN
ENSRNOG00000023202	1961.08	-0.563519	0.148778	-3.78765	0.00015208	0.0294049	DOWN
ENSRNOG00000026143	764.618	-0.55654	0.146983	-3.78641	0.000152837	0.0294049	DOWN
ENSRNOG00000005234	1528.37	-0.607008	0.162764	-3.72938	0.000191949	0.0363787	DOWN
ENSRNOG00000001585	1050.23	-0.598269	0.160925	-3.7177	0.000201048	0.0375427	DOWN
ENSRNOG00000006335	1297.68	-0.560947	0.151716	-3.69736	0.000217855	0.0398979	DOWN
ENSRNOG00000026542	456.286	-0.87985	0.238216	-3.6935	0.000221187	0.0398979	DOWN
ENSRNOG00000017819	196.711	0.871201	0.236446	3.68457	0.000229088	0.0398979	UP
ENSRNOG00000002585	854.151	-0.670035	0.181874	-3.68406	0.000229546	0.0398979	DOWN
ENSRNOG00000024365	1575.91	-0.418582	0.113694	-3.68164	0.000231737	0.0398979	NA
ENSRNOG00000060367	662.227	-0.834502	0.226718	-3.68079	0.000232513	0.0398979	DOWN
ENSRNOG00000001989	2842.27	-0.539056	0.14706	-3.66556	0.0002468	0.0413712	DOWN
ENSRNOG00000001795	13889.3	0.457843	0.125044	3.66146	0.000250787	0.0413712	NA
ENSRNOG00000014107	180.379	-0.999653	0.273027	-3.66137	0.000250873	0.0413712	DOWN
ENSRNOG00000013176	518.947	-0.517537	0.14161	-3.65466	0.000257521	0.041923	DOWN
ENSRNOG00000058663	491.12	-0.585606	0.160658	-3.64504	0.000267345	0.0429715	DOWN
ENSRNOG00000010150	2282.44	-0.541535	0.148828	-3.63865	0.000274066	0.0431279	DOWN
ENSRNOG00000027773	1492.34	-0.537949	0.147883	-3.63767	0.000275111	0.0431279	DOWN
ENSRNOG00000011238	593.274	-0.518769	0.142923	-3.62972	0.000283733	0.0436648	DOWN
ENSRNOG00000014916	2861.45	-0.611197	0.168458	-3.62819	0.000285413	0.0436648	DOWN
ENSRNOG00000011654	457.643	-0.573634	0.158494	-3.61929	0.000295412	0.044125	DOWN
ENSRNOG00000010084	1338.73	-0.566877	0.156746	-3.61653	0.000298581	0.044125	DOWN
ENSRNOG00000010301	923.596	-0.670659	0.185455	-3.6163	0.000298846	0.044125	DOWN
ENSRNOG00000008788	234.419	-0.817478	0.2265	-3.60917	0.000307173	0.0445324	DOWN
ENSRNOG00000010750	467.347	-0.682092	0.189052	-3.60796	0.00030862	0.0445324	DOWN
ENSRNOG00000009882	981.364	-0.650321	0.181216	-3.58866	0.00033238	0.0474221	DOWN
ENSRNOG00000024213	554.12	-0.752161	0.210024	-3.5813	0.000341882	0.0482358	DOWN
ENSRNOG00000020644	6039.37	0.351993	0.0984657	3.57478	0.000350528	0.0486224	NA
ENSRNOG00000018849	2784.68	-0.71318	0.199576	-3.57347	0.000352281	0.0486224	DOWN
ENSRNOG00000056457	1720.26	0.408823	0.114522	3.56982	0.000357221	0.0487741	NA
ENSRNOG00000014080	925.798	-0.537714	0.151187	-3.55662	0.000375652	0.0493495	DOWN
ENSRNOG00000024056	392.696	-0.571774	0.160967	-3.55212	0.000382135	0.0493495	DOWN
ENSRNOG00000027030	1397.49	-0.788574	0.222023	-3.55176	0.000382665	0.0493495	DOWN
ENSRNOG00000061862	363.604	-0.755124	0.212643	-3.55113	0.000383576	0.0493495	DOWN
ENSRNOG00000013002	1787.6	-0.632231	0.178084	-3.55018	0.000384971	0.0493495	DOWN
ENSRNOG00000051889	3038.27	-0.529065	0.149114	-3.54806	0.00038808	0.0493495	DOWN
ENSRNOG00000007644	950.443	-0.57799	0.163114	-3.54347	0.000394894	0.0493495	DOWN
ENSRNOG00000033119	1270.68	-0.751178	0.212	-3.5433	0.000395155	0.0493495	DOWN
ENSRNOG00000016396	856.911	-0.514989	0.145376	-3.54246	0.000396412	0.0493495	DOWN
ENSRNOG00000016790	732.597	-0.530177	0.149936	-3.53601	0.000406216	0.0495017	DOWN
ENSRNOG00000030247	3076.33	-0.674543	0.190856	-3.5343	0.000408862	0.0495017	DOWN
ENSRNOG00000011024	327.54	-0.654717	0.185263	-3.53399	0.000409331	0.0495017	DOWN
ENSRNOG00000031033	30674.5	-0.845872	0.23964	-3.52977	0.000415927	0.049825	DOWN
ENSRNOG00000005046	36612.3	0.469657	0.133438	3.51966	0.000432101	0.0508423	NA
ENSRNOG00000019018	220.474	0.694611	0.197363	3.51946	0.000432428	0.0508423	UP
ENSRNOG00000001813	1193.43	-0.572846	0.162957	-3.51533	0.00043921	0.0511659	DOWN
ENSRNOG00000004061	2056.84	-0.503624	0.143401	-3.512	0.000444755	0.0513409	DOWN
ENSRNOG00000014275	119.589	-0.853248	0.243439	-3.50498	0.000456646	0.0520451	DOWN
ENSRNOG00000048577	260.11	-0.807846	0.230578	-3.50358	0.000459053	0.0520451	DOWN
ENSRNOG00000028227	1141.05	-0.788111	0.225137	-3.50058	0.000464254	0.052169	DOWN
ENSRNOG00000058057	1476.42	-0.522637	0.149504	-3.49581	0.000472628	0.0524351	DOWN
ENSRNOG00000008364	948.594	-0.569955	0.163099	-3.49454	0.000474881	0.0524351	DOWN
ENSRNOG00000020915	1698.79	-0.588859	0.16896	-3.48519	0.000491785	0.0527742	DOWN
ENSRNOG00000004404	97.3248	0.999663	0.286839	3.4851	0.000491951	0.0527742	UP
ENSRNOG00000012563	145.545	-0.907096	0.260355	-3.48407	0.000493846	0.0527742	DOWN
ENSRNOG00000009935	5758.87	-0.382073	0.109675	-3.48368	0.000494576	0.0527742	NA
ENSRNOG00000016459	1025.81	-0.54229	0.156442	-3.4664	0.000527473	0.0556608	DOWN
ENSRNOG00000013431	964.971	-0.497896	0.143696	-3.46492	0.000530395	0.0556608	NA
ENSRNOG00000004925	1736.35	-0.601126	0.173687	-3.46097	0.000538232	0.0558686	DOWN
ENSRNOG00000006644	570.021	-0.497794	0.14398	-3.4574	0.000545424	0.0558686	NA
ENSRNOG00000016573	3114.58	0.40439	0.117082	3.45389	0.000552559	0.0558686	NA
ENSRNOG00000011677	1667.8	-0.529056	0.153216	-3.453	0.000554387	0.0558686	DOWN
ENSRNOG00000009340	303.07	-0.627601	0.181852	-3.45117	0.000558166	0.0558686	DOWN
ENSRNOG00000022521	297.117	-0.692363	0.200656	-3.4505	0.000559546	0.0558686	DOWN
ENSRNOG00000002860	1564.1	-0.641337	0.185962	-3.44876	0.000563174	0.0558686	DOWN
ENSRNOG00000027405	395.876	-0.556236	0.161703	-3.43987	0.000582	0.0572512	DOWN
ENSRNOG00000001006	5.29272	-5.87921	1.70966	-3.43882	0.000584251	NA	DOWN
ENSRNOG00000051483	2040.19	0.66821	0.194363	3.43795	0.000586128	0.0572512	UP
ENSRNOG00000053205	851.155	-0.515808	0.150198	-3.43419	0.000594332	0.0575247	DOWN
ENSRNOG00000016152	998.536	-0.627661	0.182878	-3.43213	0.000598863	0.0575247	DOWN
ENSRNOG00000009057	947.097	-0.451184	0.131581	-3.42894	0.000605938	0.0575247	NA
ENSRNOG00000006802	724.774	-0.60251	0.175739	-3.42845	0.000607049	0.0575247	DOWN
ENSRNOG00000005775	1736.77	-0.433848	0.127272	-3.40883	0.000652421	0.0613662	NA
ENSRNOG00000024336	1373.09	-0.498144	0.146809	-3.39314	0.000690966	0.0645139	NA
ENSRNOG00000024077	788.573	-0.469337	0.138411	-3.39089	0.00069666	0.0645707	NA
ENSRNOG00000008986	223.543	-0.733868	0.216679	-3.38689	0.000706892	0.0650443	DOWN
ENSRNOG00000016260	617.248	-0.545817	0.161604	-3.37749	0.000731508	0.0666755	DOWN
ENSRNOG00000029971	40545.4	-0.887831	0.262973	-3.37613	0.000735121	0.0666755	DOWN
ENSRNOG00000032192	186.768	-0.80084	0.237446	-3.37272	0.000744297	0.0667249	DOWN
ENSRNOG00000007867	549.627	-0.487873	0.14481	-3.36904	0.000754292	0.0667249	NA
ENSRNOG00000029707	25262	-0.868539	0.257851	-3.36838	0.000756124	0.0667249	DOWN
ENSRNOG00000004342	205.35	-0.689504	0.204771	-3.3672	0.00075936	0.0667249	DOWN
ENSRNOG00000012892	446.229	-0.581489	0.172806	-3.36498	0.000765502	0.0667249	DOWN
ENSRNOG00000008393	5196.35	-0.432915	0.128676	-3.36437	0.000767195	0.0667249	NA
ENSRNOG00000013867	4.55689	5.62196	1.67199	3.36244	0.000772567	NA	UP
ENSRNOG00000009460	1224.46	-0.534818	0.159059	-3.36239	0.000772711	0.0667475	DOWN
ENSRNOG00000037514	3274.26	-0.642792	0.191626	-3.35441	0.000795344	0.0682383	DOWN
ENSRNOG00000007937	1039.54	-0.558746	0.167874	-3.32837	0.000873557	0.0740862	DOWN
ENSRNOG00000005850	720.162	-0.46628	0.140114	-3.32786	0.000875172	0.0740862	NA
ENSRNOG00000033901	4.73525	-5.71596	1.72108	-3.32115	0.00089648	NA	DOWN
ENSRNOG00000014319	1201.49	-0.60132	0.181428	-3.31438	0.000918476	0.0772371	DOWN
ENSRNOG00000015552	1323.92	-0.553864	0.167205	-3.31249	0.000924698	0.0772488	DOWN
ENSRNOG00000008115	1198.1	-0.414762	0.125676	-3.30026	0.000965949	0.0801674	NA
ENSRNOG00000014343	3828.76	-0.773897	0.234752	-3.29666	0.000978405	0.0801982	DOWN
ENSRNOG00000001785	13251.8	0.356337	0.108095	3.29651	0.000978951	0.0801982	NA
ENSRNOG00000053680	1156.93	-0.51598	0.156753	-3.29168	0.000995917	0.0807496	DOWN
ENSRNOG00000011756	1841.86	-0.582586	0.177025	-3.29098	0.000998401	0.0807496	DOWN
ENSRNOG00000022844	134.205	-0.909287	0.27661	-3.28726	0.00101168	0.0813057	DOWN
ENSRNOG00000018273	25021.2	-0.490765	0.149488	-3.28296	0.00102722	0.0816305	NA
ENSRNOG00000004362	4551.17	-0.358095	0.109198	-3.27933	0.00104054	0.0816305	NA
ENSRNOG00000047104	94.9353	-1.01694	0.310271	-3.27757	0.00104705	0.0816305	DOWN
ENSRNOG00000054257	1397.25	-0.460265	0.140435	-3.27742	0.00104762	0.0816305	NA
ENSRNOG00000019175	756.81	-0.567108	0.173074	-3.27669	0.00105033	0.0816305	DOWN
ENSRNOG00000029910	7937.63	-0.588113	0.179542	-3.27562	0.00105429	0.0816305	DOWN
ENSRNOG00000022499	748.932	-0.674608	0.20624	-3.27099	0.00107172	0.0824773	DOWN
ENSRNOG00000000082	800.542	-0.429167	0.131366	-3.26697	0.00108707	0.0831544	NA
ENSRNOG00000026942	743.384	-0.793863	0.243219	-3.26398	0.00109859	0.0835323	DOWN
ENSRNOG00000060572	784.976	-0.619137	0.190363	-3.25241	0.00114433	0.0864919	DOWN
ENSRNOG00000023721	4.58983	-5.67028	1.74418	-3.25096	0.00115014	NA	DOWN
ENSRNOG00000029042	5978.28	-0.795425	0.24491	-3.24782	0.00116293	0.0873779	DOWN
ENSRNOG00000013320	4.49061	5.60275	1.7256	3.24683	0.00116697	NA	UP
ENSRNOG00000013574	1321.1	-0.449873	0.138741	-3.24254	0.00118468	0.0883126	NA
ENSRNOG00000008741	4123.58	-0.482711	0.14894	-3.24097	0.00119122	0.0883126	NA
ENSRNOG00000006285	1357.74	-0.405801	0.125256	-3.23978	0.00119623	0.0883126	NA
ENSRNOG00000026236	693.942	-0.516244	0.15943	-3.23806	0.00120347	0.0883332	DOWN
ENSRNOG00000005386	176.435	-0.810854	0.250735	-3.2339	0.00122111	0.0891034	DOWN
ENSRNOG00000014886	6300.36	0.402422	0.124507	3.23213	0.00122869	0.0891034	NA
ENSRNOG00000017800	3086.11	-0.431994	0.133717	-3.23067	0.00123501	0.0891034	NA
ENSRNOG00000004864	1331.79	-0.566449	0.175517	-3.22732	0.00124953	0.0896418	DOWN
ENSRNOG00000005703	3104.56	-0.467003	0.144819	-3.22473	0.0012609	0.0897619	NA
ENSRNOG00000059202	6315.12	-0.530646	0.164607	-3.22373	0.00126535	0.0897619	DOWN
ENSRNOG00000014434	1008.02	-0.620861	0.192737	-3.22128	0.0012762	0.0900287	DOWN
ENSRNOG00000025551	1178.4	-0.413342	0.128447	-3.218	0.00129086	0.0903728	NA
ENSRNOG00000024650	5574.79	-0.475508	0.147824	-3.21671	0.0012967	0.0903728	NA
ENSRNOG00000018143	323.437	0.665715	0.207037	3.21544	0.00130243	0.0903728	UP
ENSRNOG00000013692	166.937	-0.771669	0.240341	-3.21072	0.00132401	0.0913505	DOWN
ENSRNOG00000014686	868.422	-0.594095	0.185121	-3.20923	0.00133091	0.0913505	DOWN
ENSRNOG00000025120	367.059	-0.62671	0.195446	-3.20657	0.00134328	0.0913942	DOWN
ENSRNOG00000007419	3337.94	-0.412993	0.128854	-3.20514	0.00134997	0.0913942	NA
ENSRNOG00000006841	169.119	-0.814249	0.254176	-3.20348	0.00135776	0.0913942	DOWN
ENSRNOG00000022325	519.041	-0.624418	0.194952	-3.20294	0.00136033	0.0913942	DOWN
ENSRNOG00000004083	5497.24	-0.500751	0.156911	-3.1913	0.00141633	0.0943569	DOWN
ENSRNOG00000006462	3003.79	-0.385829	0.120948	-3.19003	0.00142258	0.0943569	NA
ENSRNOG00000004574	493.844	-0.681011	0.213597	-3.18831	0.00143109	0.0943569	DOWN
ENSRNOG00000012899	531.718	-0.612569	0.192205	-3.18706	0.00143725	0.0943569	DOWN
ENSRNOG00000011000	546.477	-0.623925	0.195844	-3.18583	0.00144339	0.0943569	DOWN
ENSRNOG00000019376	290.3	-0.598713	0.188006	-3.18455	0.00144979	0.0943569	DOWN
ENSRNOG00000028685	202.362	0.68723	0.215963	3.18217	0.00146177	0.0943569	UP
ENSRNOG00000039091	1362.32	-0.449146	0.141163	-3.18175	0.00146388	0.0943569	NA
ENSRNOG00000013322	575.526	-0.565579	0.177856	-3.17999	0.00147281	0.0944535	DOWN
ENSRNOG00000007859	253.816	-0.830067	0.261552	-3.17363	0.00150548	0.0958778	DOWN
ENSRNOG00000020407	288.875	0.574607	0.181114	3.17262	0.00151068	0.0958778	UP
ENSRNOG00000025025	945.281	-0.571413	0.180185	-3.17126	0.00151781	0.0958778	DOWN
ENSRNOG00000059997	308.612	-0.605941	0.191158	-3.16984	0.00152523	0.0958778	DOWN
ENSRNOG00000007461	188.361	0.744483	0.235646	3.15933	0.00158132	0.0986034	UP
ENSRNOG00000010737	5459.95	-0.519662	0.164524	-3.15858	0.00158539	0.0986034	DOWN
ENSRNOG00000004026	2111.18	-0.554135	0.175538	-3.15677	0.00159525	0.0986034	DOWN
ENSRNOG00000051135	1060.59	-0.632426	0.200452	-3.155	0.00160501	0.0986034	DOWN
ENSRNOG00000006864	209.098	-0.700485	0.222055	-3.15456	0.00160741	0.0986034	DOWN
ENSRNOG00000017876	847.261	-0.528696	0.167718	-3.1523	0.00161992	0.0986036	DOWN
ENSRNOG00000008607	529.84	-0.740024	0.23483	-3.15131	0.00162538	0.0986036	DOWN
ENSRNOG00000057159	112.588	-0.886005	0.28124	-3.15036	0.00163071	0.0986036	DOWN
ENSRNOG00000006828	1125.41	-0.592549	0.188529	-3.14301	0.00167219	0.100323	DOWN
ENSRNOG00000015334	364.998	-0.618534	0.196827	-3.14253	0.00167494	0.100323	DOWN
ENSRNOG00000003936	427.615	-0.533169	0.170232	-3.13201	0.00173611	0.103498	DOWN
ENSRNOG00000033065	585.103	-0.529033	0.169022	-3.12996	0.00174831	0.103739	DOWN
ENSRNOG00000037251	123.848	-0.78247	0.250323	-3.12585	0.00177294	0.104146	DOWN
ENSRNOG00000006200	866.53	-0.628896	0.201244	-3.12504	0.00177779	0.104146	DOWN
ENSRNOG00000016029	885.053	-0.599915	0.192063	-3.12354	0.00178691	0.104146	DOWN
ENSRNOG00000011498	3584.32	-0.561001	0.179614	-3.12336	0.00178798	0.104146	DOWN
ENSRNOG00000023628	1026.57	-0.64362	0.206501	-3.11679	0.00182832	0.105898	DOWN
ENSRNOG00000005183	1042.71	-0.436015	0.139962	-3.11523	0.00183803	0.105898	NA
ENSRNOG00000017073	1919.08	-0.576725	0.1852	-3.11407	0.00184526	0.105898	DOWN
ENSRNOG00000011339	754.706	-0.831674	0.267154	-3.11309	0.00185142	0.105898	DOWN
ENSRNOG00000007998	1966.38	-0.610205	0.196276	-3.10892	0.00187773	0.106921	DOWN
ENSRNOG00000013804	558.498	-0.448115	0.144287	-3.10573	0.00189812	0.1076	NA
ENSRNOG00000031325	1811.58	-0.387202	0.125027	-3.09694	0.00195532	0.11035	NA
ENSRNOG00000022597	344.741	-0.68786	0.222691	-3.08885	0.00200931	0.112676	DOWN
ENSRNOG00000000648	1079.9	-0.653605	0.211652	-3.08812	0.0020143	0.112676	DOWN
ENSRNOG00000028137	3222.07	-0.745868	0.241707	-3.08584	0.00202978	0.113045	DOWN
ENSRNOG00000052376	147.882	-0.781948	0.253847	-3.08039	0.00206727	0.11463	DOWN
ENSRNOG00000003891	291.83	-0.667231	0.217143	-3.07277	0.00212081	0.117065	DOWN
ENSRNOG00000058589	899.191	-0.644208	0.209735	-3.07153	0.00212962	0.117065	DOWN
ENSRNOG00000017941	259.624	-0.62774	0.204633	-3.06763	0.00215762	0.117894	DOWN
ENSRNOG00000024450	832.843	-0.437327	0.142623	-3.06632	0.00216714	0.117894	NA
ENSRNOG00000006391	493.769	-0.529705	0.172792	-3.06557	0.00217257	0.117894	DOWN
ENSRNOG00000014162	12499.8	0.342037	0.111784	3.05979	0.00221491	0.118247	NA
ENSRNOG00000012392	1266.93	-0.60145	0.196643	-3.05859	0.00222378	0.118247	DOWN
ENSRNOG00000005673	416.569	-0.705952	0.23086	-3.05793	0.00222873	0.118247	DOWN
ENSRNOG00000014945	631.211	-0.670436	0.219248	-3.05788	0.00222906	0.118247	DOWN
ENSRNOG00000022320	222.768	-0.648084	0.212084	-3.05579	0.00224467	0.118247	DOWN
ENSRNOG00000010134	688.366	0.607171	0.198755	3.05488	0.00225152	0.118247	UP
ENSRNOG00000061004	4549.82	0.448213	0.146739	3.0545	0.00225435	0.118247	NA
ENSRNOG00000008165	3829.28	-0.354216	0.115989	-3.05387	0.00225907	0.118247	NA
ENSRNOG00000007224	498.104	-0.502609	0.164608	-3.05337	0.00226287	0.118247	DOWN
ENSRNOG00000007291	639.682	-0.472555	0.154922	-3.05028	0.0022863	0.118981	NA
ENSRNOG00000011058	2301.66	-0.560575	0.183924	-3.04787	0.00230472	0.11945	DOWN
ENSRNOG00000008744	670.182	-0.550311	0.180654	-3.04621	0.00231746	0.119622	DOWN
ENSRNOG00000045846	95.2692	-0.853764	0.280915	-3.03922	0.00237192	0.120886	DOWN
ENSRNOG00000011258	171.627	-0.749237	0.246549	-3.0389	0.00237446	0.120886	DOWN
ENSRNOG00000005854	127.495	-0.782841	0.257717	-3.0376	0.00238468	0.120886	DOWN
ENSRNOG00000002827	541.246	-0.746792	0.245858	-3.03749	0.00238554	0.120886	DOWN
ENSRNOG00000026277	224.085	-0.827284	0.272403	-3.03699	0.00238954	0.120886	DOWN
ENSRNOG00000013057	3294.27	-0.356574	0.117616	-3.03169	0.00243187	0.122539	NA
ENSRNOG00000021614	3038.69	-0.619472	0.204684	-3.02649	0.00247415	0.124177	DOWN
ENSRNOG00000009196	535.974	-0.718351	0.237772	-3.02117	0.00251797	0.12501	DOWN
ENSRNOG00000002254	1945.15	-0.352652	0.116756	-3.02043	0.00252417	0.12501	NA
ENSRNOG00000003254	1049.23	0.522475	0.173001	3.02007	0.00252714	0.12501	UP
ENSRNOG00000006632	570.538	-0.46135	0.152819	-3.01893	0.00253668	0.12501	NA
ENSRNOG00000021776	277.475	-0.648593	0.21487	-3.01854	0.00253998	0.12501	DOWN
ENSRNOG00000010165	3288.52	0.320065	0.106153	3.01512	0.0025688	0.12584	NA
ENSRNOG00000009300	847.185	-0.556832	0.184737	-3.01419	0.00257666	0.12584	DOWN
ENSRNOG00000020503	80.2556	-1.12583	0.374514	-3.00612	0.00264604	0.128734	DOWN
ENSRNOG00000024863	304.841	-0.565766	0.188391	-3.00314	0.00267207	0.129504	DOWN
ENSRNOG00000009243	259.551	0.54641	0.182192	2.99909	0.00270784	0.13061	UP
ENSRNOG00000016462	272.498	-0.563854	0.188065	-2.99819	0.00271586	0.13061	DOWN
ENSRNOG00000054049	426.163	-0.497611	0.1661	-2.99586	0.00273676	0.13061	NA
ENSRNOG00000009125	747.703	-0.573072	0.191365	-2.99465	0.00274758	0.13061	DOWN
ENSRNOG00000031979	21779.8	-0.73127	0.244299	-2.99334	0.00275939	0.13061	DOWN
ENSRNOG00000045863	699.103	-0.597573	0.199661	-2.99293	0.0027631	0.13061	DOWN
ENSRNOG00000001098	3970.16	-0.432892	0.144669	-2.9923	0.00276885	0.13061	NA
ENSRNOG00000051408	1487.22	-0.339868	0.113616	-2.99138	0.00277718	0.13061	NA
ENSRNOG00000018885	207.928	-0.703696	0.235514	-2.98791	0.00280893	0.131398	DOWN
ENSRNOG00000005904	836.095	-0.715477	0.239507	-2.98729	0.00281464	0.131398	DOWN
ENSRNOG00000011829	552.525	-0.614672	0.205989	-2.984	0.00284505	0.132331	DOWN
ENSRNOG00000026953	4659.39	0.306185	0.102667	2.98233	0.00286067	0.132572	NA
ENSRNOG00000062181	443.407	-0.738199	0.247744	-2.97969	0.00288542	0.132787	DOWN
ENSRNOG00000012734	207.232	-0.648392	0.21761	-2.9796	0.00288623	0.132787	DOWN
ENSRNOG00000061315	3.68977	-5.35706	1.7995	-2.97698	0.00291106	NA	DOWN
ENSRNOG00000012385	1045.39	-0.405819	0.13639	-2.97543	0.00292582	0.13374	NA
ENSRNOG00000007884	963.781	-0.510765	0.171725	-2.97432	0.00293638	0.13374	DOWN
ENSRNOG00000016486	2145.6	-0.403926	0.135823	-2.97392	0.00294022	0.13374	NA
ENSRNOG00000007106	1662.9	-0.55791	0.187659	-2.973	0.00294906	0.13374	DOWN
ENSRNOG00000012414	1078.43	-0.44509	0.149899	-2.96926	0.00298514	0.134894	NA
ENSRNOG00000012397	1388.7	-0.426028	0.143613	-2.96649	0.00301219	0.135628	NA
ENSRNOG00000000161	100.826	-0.97025	0.327202	-2.9653	0.00302393	0.135628	DOWN
ENSRNOG00000010841	3.77723	5.35554	1.80712	2.96357	0.00304091	NA	UP
ENSRNOG00000051680	670.714	-0.730608	0.246635	-2.96231	0.00305338	0.135628	DOWN
ENSRNOG00000028207	619.657	-0.652057	0.220214	-2.96102	0.00306624	0.135628	DOWN
ENSRNOG00000016298	340.424	-0.503006	0.169891	-2.96076	0.00306876	0.135628	DOWN
ENSRNOG00000049560	8861.99	0.285	0.0962604	2.96072	0.00306923	0.135628	NA
ENSRNOG00000060340	2947.52	-0.364635	0.123186	-2.96003	0.00307613	0.135628	NA
ENSRNOG00000004730	2509.68	-0.424149	0.143449	-2.9568	0.00310848	0.135826	NA
ENSRNOG00000000397	1174.94	-0.571078	0.19327	-2.95482	0.00312852	0.135826	DOWN
ENSRNOG00000006110	947.165	-0.532694	0.180322	-2.95412	0.00313558	0.135826	DOWN
ENSRNOG00000016675	945.792	-0.414584	0.14036	-2.95372	0.00313971	0.135826	NA
ENSRNOG00000002473	390.464	-0.552796	0.187183	-2.95324	0.00314457	0.135826	DOWN
ENSRNOG00000019080	2517.99	0.407411	0.137955	2.95322	0.00314482	0.135826	NA
ENSRNOG00000001598	1032.52	-0.396755	0.134407	-2.95189	0.0031583	0.135946	NA
ENSRNOG00000051193	869.136	-0.551326	0.186939	-2.94923	0.00318569	0.136662	DOWN
ENSRNOG00000030294	1516.23	-0.413859	0.140474	-2.94615	0.00321752	0.137201	NA
ENSRNOG00000012284	622.053	-0.410345	0.139304	-2.94569	0.0032224	0.137201	NA
ENSRNOG00000021637	2292.83	-0.460673	0.156431	-2.94489	0.00323068	0.137201	NA
ENSRNOG00000011879	3294.07	-0.435228	0.147904	-2.94263	0.00325436	0.137274	NA
ENSRNOG00000048315	307.478	-0.521943	0.177396	-2.94225	0.00325833	0.137274	DOWN
ENSRNOG00000005037	208.264	-0.773908	0.263087	-2.94164	0.00326482	0.137274	DOWN
ENSRNOG00000011739	1042.5	-0.443613	0.150877	-2.94024	0.0032796	0.13744	NA
ENSRNOG00000002075	1059.5	-0.506399	0.172314	-2.93881	0.00329478	0.137622	DOWN
ENSRNOG00000047977	460.099	0.452376	0.154285	2.93207	0.0033671	0.140108	NA
ENSRNOG00000019068	131.742	0.797401	0.272049	2.93109	0.00337773	0.140108	UP
ENSRNOG00000007241	3473.64	-0.561361	0.191578	-2.9302	0.0033874	0.140108	DOWN
ENSRNOG00000037604	536.622	-0.456178	0.155814	-2.9277	0.00341475	0.140781	NA
ENSRNOG00000011586	1211.68	-0.477869	0.163522	-2.92236	0.00347391	0.142756	NA
ENSRNOG00000017791	323.224	-0.701149	0.240152	-2.91961	0.00350472	0.142959	DOWN
ENSRNOG00000019598	9536.85	-0.394816	0.135251	-2.91914	0.00351	0.142959	NA
ENSRNOG00000012806	1396.07	-0.636131	0.217935	-2.91891	0.00351263	0.142959	DOWN
ENSRNOG00000006388	6249.13	-0.394158	0.135164	-2.91614	0.00354387	0.14377	NA
ENSRNOG00000007437	3.64164	-5.33992	1.83179	-2.91514	0.00355534	NA	DOWN
ENSRNOG00000030700	135821	-0.637368	0.218905	-2.91161	0.00359566	0.145407	DOWN
ENSRNOG00000001239	2516.24	0.403601	0.138673	2.91046	0.00360901	0.145483	NA
ENSRNOG00000017951	1572.15	-0.345296	0.118814	-2.90619	0.00365858	0.146992	NA
ENSRNOG00000058646	371.489	-0.720464	0.247987	-2.90525	0.0036696	0.146992	DOWN
ENSRNOG00000002855	1980.87	-0.396954	0.136729	-2.90322	0.00369349	0.147367	NA
ENSRNOG00000048450	93.0307	1.03861	0.35786	2.90228	0.00370462	0.147367	UP
ENSRNOG00000002593	363.792	-0.521537	0.179747	-2.9015	0.00371377	0.147367	DOWN
ENSRNOG00000029185	485.491	-0.498869	0.172277	-2.89574	0.00378264	0.14917	NA
ENSRNOG00000047692	98.6056	-0.852231	0.294306	-2.89574	0.00378271	0.14917	DOWN
ENSRNOG00000006921	339.339	-0.806542	0.278847	-2.89241	0.00382296	0.149965	DOWN
ENSRNOG00000022502	406.701	-0.6421	0.222017	-2.89212	0.00382647	0.149965	DOWN
ENSRNOG00000007430	660.586	-0.439585	0.152223	-2.88777	0.00387987	0.150658	NA
ENSRNOG00000010959	972.424	0.4767	0.165104	2.88728	0.00388591	0.150658	NA
ENSRNOG00000014066	1815.01	-0.453955	0.157231	-2.88719	0.00388698	0.150658	NA
ENSRNOG00000009104	599.654	-0.469086	0.162493	-2.88681	0.00389163	0.150658	NA
ENSRNOG00000013438	592.086	-0.574627	0.199222	-2.88435	0.00392217	0.151379	DOWN
ENSRNOG00000004500	2839.41	-0.539777	0.18746	-2.87942	0.00398402	0.1533	DOWN
ENSRNOG00000007175	1376.64	-0.397771	0.138357	-2.87496	0.00404076	0.155014	NA
ENSRNOG00000029447	1363.35	-0.426268	0.148513	-2.87025	0.00410147	0.156869	NA
ENSRNOG00000011606	188.195	-0.799551	0.278753	-2.86831	0.00412666	0.157358	DOWN
ENSRNOG00000006103	4110.34	-0.324348	0.113154	-2.86644	0.00415113	0.157756	NA
ENSRNOG00000016798	1569.79	0.465158	0.162355	2.86506	0.00416927	0.157756	NA
ENSRNOG00000013491	444.334	-0.636145	0.222065	-2.86468	0.00417436	0.157756	DOWN
ENSRNOG00000038881	3.34266	-5.21505	1.8207	-2.86431	0.00417917	NA	DOWN
ENSRNOG00000018011	531.861	-0.610335	0.213192	-2.86285	0.00419853	0.15796	DOWN
ENSRNOG00000020438	2336.13	-0.481909	0.168359	-2.86239	0.00420464	0.15796	NA
ENSRNOG00000049121	5930.67	0.323735	0.113164	2.86077	0.00422612	0.158299	NA
ENSRNOG00000007359	880.196	-0.371559	0.129934	-2.8596	0.00424181	0.158419	NA
ENSRNOG00000004195	626.177	-0.527224	0.184447	-2.8584	0.00425789	0.158553	DOWN
ENSRNOG00000022537	1754.12	-0.646115	0.226317	-2.85491	0.00430491	0.159835	DOWN
ENSRNOG00000000873	55.0074	-0.965274	0.338233	-2.85387	0.00431901	0.159891	DOWN
ENSRNOG00000013251	225.582	-0.60785	0.213099	-2.85244	0.00433856	0.160148	DOWN
ENSRNOG00000023593	428.825	-0.477724	0.167557	-2.8511	0.00435679	0.160355	NA
ENSRNOG00000051480	774.96	-0.400708	0.140636	-2.84926	0.0043821	0.160573	NA
ENSRNOG00000009950	220.093	-0.564405	0.198118	-2.84883	0.00438801	0.160573	DOWN
ENSRNOG00000002883	1435.97	0.427396	0.150205	2.84541	0.00443541	0.161621	NA
ENSRNOG00000012255	704.858	-0.426405	0.149925	-2.84411	0.00445353	0.161621	NA
ENSRNOG00000051102	122.908	-0.720014	0.253246	-2.84314	0.00446721	0.161621	DOWN
ENSRNOG00000007923	4363.18	0.363721	0.127931	2.84311	0.00446755	0.161621	NA
ENSRNOG00000024545	24.1297	-1.8298	0.643619	-2.84298	0.00446933	NA	DOWN
ENSRNOG00000019108	992.735	-0.42348	0.149025	-2.84168	0.00448769	0.161888	NA
ENSRNOG00000047756	981.956	-0.645471	0.227421	-2.83822	0.00453653	0.163123	DOWN
ENSRNOG00000051232	1591.18	-0.509506	0.179571	-2.83736	0.00454886	0.163123	DOWN
ENSRNOG00000020423	1849.5	-0.664988	0.234436	-2.83654	0.00456046	0.163123	DOWN
ENSRNOG00000021589	509.122	-0.724762	0.255691	-2.83452	0.00458945	0.163699	DOWN
ENSRNOG00000011340	3107.38	-0.381269	0.134693	-2.83065	0.00464537	0.165229	NA
ENSRNOG00000005438	427.294	0.435111	0.153856	2.82805	0.00468332	0.166114	NA
ENSRNOG00000048462	204.465	-0.675577	0.239001	-2.82667	0.00470354	0.166366	DOWN
ENSRNOG00000014660	505.231	-0.597028	0.211695	-2.82023	0.00479898	0.169271	DOWN
ENSRNOG00000002153	129.899	-0.705003	0.250135	-2.81849	0.004825	0.169717	DOWN
ENSRNOG00000042978	6784.32	0.277642	0.0985519	2.81721	0.00484423	0.169923	NA
ENSRNOG00000018322	4579.6	-0.493726	0.175409	-2.81472	0.00488204	0.170777	NA
ENSRNOG00000011351	2475.98	0.386507	0.137755	2.80576	0.00501983	0.174927	NA
ENSRNOG00000007060	13456	0.297621	0.106095	2.80522	0.00502823	0.174927	NA
ENSRNOG00000009503	149.355	-0.915331	0.326477	-2.80366	0.00505263	0.175296	DOWN
ENSRNOG00000039949	172.768	-0.574028	0.204822	-2.80256	0.00506983	0.175413	DOWN
ENSRNOG00000016299	490.211	-0.46365	0.165638	-2.79917	0.00512339	0.175931	NA
ENSRNOG00000012872	341.441	-0.500546	0.178845	-2.79876	0.00512985	0.175931	DOWN
ENSRNOG00000021628	444.904	-0.46853	0.16743	-2.79836	0.00513633	0.175931	NA
ENSRNOG00000005486	286.925	-0.606756	0.216899	-2.79742	0.00515132	0.175931	DOWN
ENSRNOG00000001238	1146.55	-0.512785	0.183318	-2.79724	0.00515406	0.175931	DOWN
ENSRNOG00000013572	1106.42	-0.656064	0.23471	-2.7952	0.00518669	0.17657	DOWN
ENSRNOG00000003524	26662.1	0.265164	0.0949541	2.79255	0.00522949	0.177551	NA
ENSRNOG00000005341	135.448	-0.657001	0.235382	-2.79121	0.00525118	0.177812	DOWN
ENSRNOG00000033615	9331.61	-0.655728	0.235102	-2.78912	0.00528508	0.178484	DOWN
ENSRNOG00000030371	72969.3	-0.726156	0.260462	-2.78795	0.00530429	0.178531	DOWN
ENSRNOG00000058050	2199.14	-0.313203	0.112367	-2.78732	0.00531459	0.178531	NA
ENSRNOG00000059928	3.81701	-5.40718	1.94097	-2.78582	0.00533929	NA	DOWN
ENSRNOG00000010017	2134.6	-0.331841	0.119183	-2.78431	0.0053642	0.179722	NA
ENSRNOG00000052775	679.622	-0.432235	0.155323	-2.78281	0.00538909	0.180081	NA
ENSRNOG00000000593	547.333	-0.564413	0.202891	-2.78186	0.00540488	0.180134	DOWN
ENSRNOG00000058866	2705.84	-0.660339	0.23766	-2.7785	0.00546101	0.181529	DOWN
ENSRNOG00000025028	1035.72	-0.517705	0.186394	-2.77747	0.00547836	0.18163	DOWN
ENSRNOG00000045569	380.961	-0.547269	0.197247	-2.77453	0.00552813	0.182396	DOWN
ENSRNOG00000055307	409.711	-0.758647	0.273597	-2.77286	0.00555661	0.182396	DOWN
ENSRNOG00000000579	2673.85	-0.380011	0.137086	-2.77207	0.00557002	0.182396	NA
ENSRNOG00000008055	152.694	-0.763022	0.275264	-2.77196	0.00557197	0.182396	DOWN
ENSRNOG00000043006	3449.91	-0.309351	0.111603	-2.77188	0.00557328	0.182396	NA
ENSRNOG00000005730	1030.77	-0.429736	0.155147	-2.76986	0.00560797	0.183059	NA
ENSRNOG00000011237	2068.48	-0.540075	0.195214	-2.76657	0.00566487	0.184442	DOWN
ENSRNOG00000010999	632.753	-0.52748	0.191109	-2.7601	0.00577829	0.187654	DOWN
ENSRNOG00000048949	206.95	-0.703029	0.255413	-2.75252	0.00591387	0.190963	DOWN
ENSRNOG00000006545	554.944	-0.462077	0.167912	-2.7519	0.00592499	0.190963	NA
ENSRNOG00000005123	587.317	-0.487307	0.177081	-2.75189	0.00592529	0.190963	NA
ENSRNOG00000050600	119.7	-0.697842	0.253819	-2.74937	0.00597099	0.191949	DOWN
ENSRNOG00000036980	155.907	-0.594238	0.216338	-2.74681	0.00601787	0.192908	DOWN
ENSRNOG00000010275	714.923	0.41197	0.150021	2.74608	0.00603124	0.192908	NA
ENSRNOG00000023661	361.611	-0.701652	0.256328	-2.73733	0.0061941	0.19762	DOWN
ENSRNOG00000057867	109.358	-0.867021	0.316868	-2.73622	0.00621488	0.197786	DOWN
ENSRNOG00000030478	6414.22	-0.510563	0.186686	-2.73487	0.0062405	0.19784	DOWN
ENSRNOG00000047194	251.492	-0.537341	0.196505	-2.73449	0.00624773	0.19784	DOWN
ENSRNOG00000055330	63.0589	-1.24077	0.454022	-2.73285	0.00627891	0.198332	DOWN
ENSRNOG00000056984	1686.19	-0.457232	0.167712	-2.72629	0.00640502	0.20135	NA
ENSRNOG00000007124	1338.19	-0.404742	0.148509	-2.72536	0.00642307	0.20135	NA
ENSRNOG00000011909	144.087	-0.686623	0.251965	-2.72508	0.00642868	0.20135	DOWN
ENSRNOG00000020701	1018.86	-0.515258	0.189113	-2.7246	0.00643788	0.20135	DOWN
ENSRNOG00000007890	1774.76	-0.392344	0.144073	-2.72322	0.00646491	0.201699	NA
ENSRNOG00000060509	31.7165	-1.42952	0.525309	-2.72129	0.00650273	NA	DOWN
ENSRNOG00000059653	729.981	0.57611	0.211947	2.71817	0.00656435	0.204299	UP
ENSRNOG00000047611	847.198	-0.452901	0.16682	-2.71491	0.00662942	0.205494	NA
ENSRNOG00000048979	256.706	0.599471	0.22083	2.71462	0.0066351	0.205494	UP
ENSRNOG00000024631	8.16166	-2.91494	1.0744	-2.71309	0.00666584	NA	DOWN
ENSRNOG00000057569	520.353	-0.456391	0.168255	-2.7125	0.0066778	0.206313	NA
ENSRNOG00000010765	1816.45	-0.484155	0.178855	-2.70696	0.00679019	0.209276	NA
ENSRNOG00000001575	15828.8	-0.357805	0.132244	-2.70563	0.00681741	0.209607	NA
ENSRNOG00000004280	5062.93	0.269332	0.0995798	2.70469	0.00683687	0.209697	NA
ENSRNOG00000002418	3335.22	-0.382636	0.141531	-2.70355	0.00686035	0.20991	NA
ENSRNOG00000061070	9.02139	-3.61984	1.3409	-2.69957	0.00694301	NA	DOWN
ENSRNOG00000015692	279.318	-0.670306	0.248472	-2.69772	0.00698167	0.213109	DOWN
ENSRNOG00000045778	3.07755	5.05626	1.87691	2.69392	0.00706165	NA	UP
ENSRNOG00000009163	403.682	-0.564732	0.209705	-2.69299	0.00708149	0.214718	DOWN
ENSRNOG00000011885	1899.68	0.304581	0.113104	2.69293	0.00708273	0.214718	NA
ENSRNOG00000008915	626.733	-0.520582	0.193332	-2.69268	0.00708794	0.214718	DOWN
ENSRNOG00000005561	1001.6	-0.437498	0.162516	-2.69202	0.00710203	0.214718	NA
ENSRNOG00000029055	688.648	-0.395448	0.147001	-2.69011	0.00714289	0.215059	NA
ENSRNOG00000022871	173.587	-0.59052	0.219532	-2.68991	0.00714719	0.215059	DOWN
ENSRNOG00000028677	320.951	-0.453589	0.168796	-2.68719	0.0072055	0.216171	NA
ENSRNOG00000055672	1134.14	0.369374	0.137487	2.68661	0.00721819	0.216171	NA
ENSRNOG00000036678	2634.54	0.297341	0.110711	2.68574	0.00723701	0.216225	NA
ENSRNOG00000012580	273.822	-0.525976	0.196061	-2.68272	0.00730266	0.216906	DOWN
ENSRNOG00000006241	2003.16	-0.353978	0.131962	-2.68241	0.00730929	0.216906	NA
ENSRNOG00000059900	14064.5	0.422309	0.157441	2.68233	0.00731107	0.216906	NA
ENSRNOG00000058522	3229.88	-0.39422	0.14707	-2.68049	0.00735137	0.217594	NA
ENSRNOG00000005564	461.045	-0.625601	0.233642	-2.67761	0.00741506	0.218255	DOWN
ENSRNOG00000013587	1048.77	-0.357512	0.133542	-2.67716	0.007425	0.218255	NA
ENSRNOG00000027770	187.263	0.680427	0.254161	2.67714	0.00742527	0.218255	UP
ENSRNOG00000029078	278.23	-0.674258	0.251939	-2.67627	0.00744465	0.218319	DOWN
ENSRNOG00000051056	601.079	0.414216	0.154929	2.67359	0.00750442	0.219565	NA
ENSRNOG00000005048	136.669	-0.614951	0.230211	-2.67125	0.00755687	0.220337	DOWN
ENSRNOG00000002089	2149.2	-0.300884	0.112654	-2.67087	0.00756551	0.220337	NA
ENSRNOG00000055567	1322.02	-0.546721	0.204851	-2.66888	0.00761055	0.220779	DOWN
ENSRNOG00000007753	1379.34	-0.33517	0.125595	-2.66866	0.00761547	0.220779	NA
ENSRNOG00000011332	469.869	-0.523436	0.196352	-2.66581	0.00768035	0.222153	DOWN
ENSRNOG00000021903	132.417	-0.834786	0.313296	-2.66453	0.00770964	0.222368	DOWN
ENSRNOG00000009995	727.996	-0.57737	0.216734	-2.66395	0.00772281	0.222368	DOWN
ENSRNOG00000015255	305.931	-0.55774	0.209438	-2.66303	0.00774406	0.222475	DOWN
ENSRNOG00000057815	260.107	-0.493913	0.185543	-2.66198	0.00776816	0.222664	NA
ENSRNOG00000012460	19.7358	-1.60646	0.603752	-2.66079	0.0077958	NA	DOWN
ENSRNOG00000001996	1936.11	-0.428206	0.161016	-2.6594	0.00782791	0.223715	NA
ENSRNOG00000038943	60.6958	-0.986758	0.371118	-2.65888	0.00784007	0.223715	DOWN
ENSRNOG00000020038	33816.2	0.265377	0.0999115	2.65612	0.00790451	0.225048	NA
ENSRNOG00000011156	1762.13	0.320206	0.12064	2.65423	0.00794892	0.225403	NA
ENSRNOG00000015633	2054.98	-0.429916	0.161983	-2.65408	0.00795249	0.225403	NA
ENSRNOG00000038473	3.17304	5.103	1.92472	2.6513	0.00801829	NA	UP
ENSRNOG00000009068	12017.6	0.297067	0.112057	2.65104	0.00802435	0.225695	NA
ENSRNOG00000005087	1170.66	-0.395872	0.14933	-2.65099	0.00802569	0.225695	NA
ENSRNOG00000018836	3933.73	-0.360144	0.135877	-2.65051	0.00803713	0.225695	NA
ENSRNOG00000038459	852.594	0.38353	0.144732	2.64994	0.00805072	0.225695	NA
ENSRNOG00000008688	377.729	-0.635946	0.240018	-2.64958	0.00805928	0.225695	DOWN
ENSRNOG00000018651	1885.95	-0.382207	0.144275	-2.64915	0.00806941	0.225695	NA
ENSRNOG00000052062	490.398	-0.72218	0.272846	-2.64684	0.00812485	0.226746	DOWN
ENSRNOG00000001682	2413.42	-0.502762	0.19003	-2.6457	0.00815217	0.226774	DOWN
ENSRNOG00000027711	1600.01	-0.616588	0.233087	-2.64531	0.00816159	0.226774	DOWN
ENSRNOG00000001930	641.641	-0.554719	0.209758	-2.64457	0.00817944	0.226774	DOWN
ENSRNOG00000031092	475.953	-0.461744	0.174729	-2.64263	0.00822645	0.22758	NA
ENSRNOG00000006905	3449.61	-0.468751	0.177529	-2.64042	0.00828036	0.228574	NA
ENSRNOG00000006244	293.558	-0.534104	0.202373	-2.63921	0.00830998	0.228894	DOWN
ENSRNOG00000007956	151.151	-0.608461	0.230643	-2.63811	0.00833707	0.229143	DOWN
ENSRNOG00000010516	4.42086	-5.61693	2.13397	-2.63215	0.00848457	NA	DOWN
ENSRNOG00000059271	583.106	-0.501549	0.190767	-2.62911	0.0085608	0.234784	DOWN
ENSRNOG00000003712	671.133	-0.464559	0.176753	-2.62829	0.00858159	0.234847	NA
ENSRNOG00000039994	1018.22	-0.377408	0.143638	-2.62749	0.00860173	0.234892	NA
ENSRNOG00000005374	1157	-0.455631	0.173561	-2.62519	0.00866008	0.235295	NA
ENSRNOG00000012207	19876.4	-0.46068	0.17554	-2.62436	0.00868117	0.235295	NA
ENSRNOG00000047287	5257.47	-0.320104	0.121984	-2.62414	0.00868675	0.235295	NA
ENSRNOG00000000384	168.555	0.687771	0.262159	2.62349	0.00870352	0.235295	UP
ENSRNOG00000039183	219.375	-0.554475	0.211368	-2.62327	0.00870913	0.235295	DOWN
ENSRNOG00000014450	1117.68	-0.447277	0.170554	-2.62249	0.0087289	0.235328	NA
ENSRNOG00000017294	661.245	-0.380088	0.145092	-2.61964	0.00880238	0.236342	NA
ENSRNOG00000038436	1249.75	-0.495731	0.18924	-2.61958	0.00880374	0.236342	NA
ENSRNOG00000004415	640.85	-0.407147	0.155617	-2.61634	0.00888785	0.237571	NA
ENSRNOG00000017864	385.489	-0.629976	0.240793	-2.61626	0.00888998	0.237571	DOWN
ENSRNOG00000004078	1969.97	0.500445	0.191354	2.61528	0.00891534	0.237571	UP
ENSRNOG00000050888	100.145	0.838557	0.320791	2.61403	0.00894803	0.237571	UP
ENSRNOG00000018854	107.263	0.709894	0.27161	2.61365	0.00895808	0.237571	UP
ENSRNOG00000012929	659.291	-0.352387	0.134833	-2.61351	0.00896176	0.237571	NA
ENSRNOG00000014964	310.766	-0.485735	0.186047	-2.61081	0.00903268	0.238754	NA
ENSRNOG00000012559	19904.4	0.352534	0.135051	2.61039	0.00904401	0.238754	NA
ENSRNOG00000015560	846.245	-0.63465	0.243365	-2.60781	0.0091124	0.240061	DOWN
ENSRNOG00000015777	1546.15	-0.319307	0.122619	-2.60405	0.00921296	0.242207	NA
ENSRNOG00000026336	240.103	-0.616862	0.237123	-2.60144	0.00928331	0.243484	DOWN
ENSRNOG00000056753	211.543	-0.567874	0.218343	-2.60083	0.00929987	0.243484	DOWN
ENSRNOG00000016872	489.171	-0.505833	0.194694	-2.59809	0.00937432	0.243862	DOWN
ENSRNOG00000018228	1395.92	0.332379	0.127937	2.59798	0.00937728	0.243862	NA
ENSRNOG00000030410	397.395	-0.459635	0.176951	-2.59753	0.00938973	0.243862	NA
ENSRNOG00000010608	325.995	-0.611029	0.235239	-2.59748	0.00939111	0.243862	DOWN
ENSRNOG00000009034	274.019	-0.474463	0.182884	-2.59433	0.00947749	0.245255	NA
ENSRNOG00000006870	1608.92	-0.461915	0.178085	-2.5938	0.0094923	0.245255	NA
ENSRNOG00000003890	12393.3	-0.418705	0.161449	-2.59342	0.00950273	0.245255	NA
ENSRNOG00000014354	545.934	-0.414953	0.160089	-2.59201	0.00954163	0.245475	NA
ENSRNOG00000053210	5157.53	-0.412506	0.159163	-2.59171	0.00954989	0.245475	NA
ENSRNOG00000025141	570.989	-0.487203	0.18811	-2.58998	0.00959803	0.246214	NA
ENSRNOG00000016917	2.98325	-5.05204	1.95263	-2.5873	0.00967306	NA	DOWN
ENSRNOG00000002565	671.485	-0.577939	0.22343	-2.58667	0.00969082	0.248093	DOWN
ENSRNOG00000055246	2168.69	-0.488117	0.188776	-2.5857	0.00971821	0.248294	NA
ENSRNOG00000006965	6791.42	-0.352314	0.136325	-2.58437	0.00975561	0.248748	NA
ENSRNOG00000061662	19.8691	1.56243	0.60459	2.58428	0.00975825	NA	UP
ENSRNOG00000004826	1303.45	-0.454265	0.175935	-2.582	0.00982302	0.249965	NA
ENSRNOG00000061018	114.676	-0.682648	0.264621	-2.57972	0.00988806	0.251117	DOWN
ENSRNOG00000053428	3773.24	-0.399994	0.155099	-2.57896	0.00990974	0.251165	NA
ENSRNOG00000008629	1854.74	-0.475991	0.184815	-2.5755	0.0100095	0.252958	NA
ENSRNOG00000014096	1517.06	-0.341768	0.132719	-2.57513	0.0100203	0.252958	NA
ENSRNOG00000005310	3810.2	-0.307756	0.119607	-2.57307	0.0100801	0.253962	NA
ENSRNOG00000002141	9146.94	-0.325346	0.126526	-2.57138	0.0101293	0.254696	NA
ENSRNOG00000031934	1214.51	-0.539415	0.210038	-2.56817	0.0102236	0.256559	DOWN
ENSRNOG00000054696	4.31166	4.51869	1.76285	2.56329	0.0103686	NA	UP
ENSRNOG00000047132	76.27	-0.944206	0.368377	-2.56315	0.0103726	0.259786	DOWN
ENSRNOG00000028158	9.07358	-2.61231	1.01992	-2.56129	0.0104283	NA	DOWN
ENSRNOG00000021584	345.126	-0.747531	0.292133	-2.55888	0.0105011	0.262486	DOWN
ENSRNOG00000007219	8175.8	-0.380191	0.148682	-2.55707	0.0105558	0.26307	NA
ENSRNOG00000011491	2386.86	-0.42149	0.164855	-2.55674	0.0105659	0.26307	NA
ENSRNOG00000042283	216.689	-0.577167	0.225878	-2.55521	0.0106122	0.263707	DOWN
ENSRNOG00000015699	7367.26	0.283266	0.110955	2.55297	0.010681	0.264896	NA
ENSRNOG00000048989	1159.66	-0.421475	0.165283	-2.55002	0.0107717	0.266627	NA
ENSRNOG00000032778	340.471	-0.495152	0.195225	-2.53632	0.0112025	0.27675	NA
ENSRNOG00000026962	564.349	-0.63507	0.250503	-2.53518	0.011239	0.276887	DOWN
ENSRNOG00000031197	212.566	-0.623082	0.245813	-2.53478	0.0112517	0.276887	DOWN
ENSRNOG00000046741	2161.27	-0.47246	0.186554	-2.53256	0.0113233	0.278111	NA
ENSRNOG00000029528	1126.02	0.311576	0.123088	2.53132	0.0113634	0.278557	NA
ENSRNOG00000003908	781.262	-0.39469	0.156043	-2.52937	0.0114267	0.27957	NA
ENSRNOG00000011971	348.594	0.496718	0.196511	2.52769	0.0114816	0.280373	NA
ENSRNOG00000001074	963.903	-0.400078	0.158533	-2.52362	0.0116154	0.283094	NA
ENSRNOG00000001003	1335.94	0.416158	0.164982	2.52245	0.0116541	0.283494	NA
ENSRNOG00000020769	815.761	-0.531471	0.210913	-2.51986	0.0117403	0.285044	DOWN
ENSRNOG00000049878	178.888	-0.55722	0.221529	-2.51534	0.0118917	0.28817	DOWN
ENSRNOG00000051262	21.8137	-1.45982	0.58104	-2.51243	0.0119902	NA	DOWN
ENSRNOG00000018350	932.472	-0.382574	0.15229	-2.51215	0.012	0.290239	NA
ENSRNOG00000014076	859.808	-0.691123	0.275227	-2.5111	0.0120356	0.290549	DOWN
ENSRNOG00000045998	9271.7	0.297025	0.118328	2.51018	0.012067	0.290753	NA
ENSRNOG00000038035	795.902	-0.452678	0.180472	-2.50829	0.0121316	0.291349	NA
ENSRNOG00000048795	742.22	-0.363345	0.144868	-2.50812	0.0121376	0.291349	NA
ENSRNOG00000008639	112529	-0.413383	0.164997	-2.50539	0.0122316	0.29305	NA
ENSRNOG00000009411	1907.69	-0.434212	0.173476	-2.50301	0.0123141	0.293671	NA
ENSRNOG00000014059	341.181	-0.521211	0.208274	-2.50252	0.0123312	0.293671	DOWN
ENSRNOG00000019028	1359.31	0.4147	0.165721	2.5024	0.0123354	0.293671	NA
ENSRNOG00000046036	649.437	0.448396	0.179216	2.50198	0.01235	0.293671	NA
ENSRNOG00000000542	130.771	0.673398	0.269285	2.50069	0.0123951	0.294193	UP
ENSRNOG00000016677	435.789	-0.575252	0.230406	-2.49669	0.0125358	0.296976	DOWN
ENSRNOG00000006726	158.818	-0.585487	0.234571	-2.49599	0.0125606	0.297011	DOWN
ENSRNOG00000014021	8.0735	3.46002	1.38698	2.49465	0.012608	NA	UP
ENSRNOG00000053288	1972.44	-0.456339	0.182941	-2.49446	0.012615	0.29764	NA
ENSRNOG00000001243	1780.93	-0.293315	0.117612	-2.49392	0.0126341	0.29764	NA
ENSRNOG00000010415	821.316	-0.464527	0.186329	-2.49305	0.0126653	0.297822	NA
ENSRNOG00000004968	1050.99	-0.313226	0.125734	-2.49119	0.0127317	0.298831	NA
ENSRNOG00000021266	304.664	-0.644468	0.258847	-2.48976	0.0127828	0.299476	DOWN
ENSRNOG00000058733	3461.93	-0.444527	0.178595	-2.48902	0.0128097	0.299553	NA
ENSRNOG00000047761	354.646	-0.45493	0.182857	-2.48791	0.0128497	0.299637	NA
ENSRNOG00000007918	588.645	0.384839	0.154702	2.48761	0.0128605	0.299637	NA
ENSRNOG00000002940	5591.77	-0.414309	0.166653	-2.48605	0.012917	0.300403	NA
ENSRNOG00000057806	441.51	-0.536717	0.216069	-2.48401	0.0129914	0.301581	DOWN
ENSRNOG00000042975	666.426	-0.416267	0.167631	-2.48323	0.0130195	0.301683	NA
ENSRNOG00000018333	1707.42	-0.430459	0.173407	-2.48237	0.0130512	0.301867	NA
ENSRNOG00000046968	401.737	-0.493738	0.199086	-2.48003	0.0131371	0.303301	NA
ENSRNOG00000024955	1149.29	-0.328351	0.132435	-2.47934	0.0131626	0.303337	NA
ENSRNOG00000013961	16147.5	0.284458	0.114848	2.47682	0.0132558	0.304398	NA
ENSRNOG00000010484	220.914	-0.639854	0.258339	-2.4768	0.0132566	0.304398	DOWN
ENSRNOG00000058643	323.318	-0.569837	0.230273	-2.47461	0.0133381	0.305583	DOWN
ENSRNOG00000002949	3078.74	0.451366	0.182435	2.47412	0.0133563	0.305583	NA
ENSRNOG00000038366	1818.23	-0.301037	0.121706	-2.47347	0.0133808	0.305592	NA
ENSRNOG00000000645	2995.37	-0.354751	0.14355	-2.47128	0.013463	0.306918	NA
ENSRNOG00000012505	484.218	-0.362529	0.146867	-2.46842	0.0135712	0.30883	NA
ENSRNOG00000010418	384.901	-0.416105	0.168795	-2.46515	0.0136955	0.3111	NA
ENSRNOG00000040287	156.277	-0.596631	0.242154	-2.46385	0.0137453	0.311674	DOWN
ENSRNOG00000054698	928.732	0.337072	0.136946	2.46134	0.0138419	0.313306	NA
ENSRNOG00000008859	894.54	-0.47402	0.192692	-2.45999	0.0138943	0.313931	NA
ENSRNOG00000019519	277.091	0.485041	0.19723	2.45926	0.0139222	0.314004	NA
ENSRNOG00000008048	1605.7	0.317864	0.129393	2.45658	0.0140265	0.315409	NA
ENSRNOG00000047137	938.213	-0.35502	0.144529	-2.45639	0.0140342	0.315409	NA
ENSRNOG00000054423	419.424	0.724333	0.295077	2.45472	0.0140993	0.315954	UP
ENSRNOG00000005334	359.183	-0.409376	0.166826	-2.45391	0.0141311	0.315954	NA
ENSRNOG00000014460	595.408	-0.568191	0.23155	-2.45386	0.0141331	0.315954	DOWN
ENSRNOG00000009987	2852.75	-0.354563	0.144765	-2.44923	0.0143161	0.319482	NA
ENSRNOG00000014501	578.367	-0.399079	0.162992	-2.44846	0.0143466	0.319603	NA
ENSRNOG00000036913	311.209	-0.554307	0.2265	-2.44727	0.0143943	0.320103	DOWN
ENSRNOG00000053891	254.381	0.687616	0.2811	2.44616	0.0144385	0.320204	UP
ENSRNOG00000014900	613.635	0.494723	0.202266	2.4459	0.0144493	0.320204	NA
ENSRNOG00000010068	267.093	0.575202	0.235394	2.44358	0.0145425	0.321197	UP
ENSRNOG00000001072	625.324	-0.580137	0.237478	-2.44291	0.0145693	0.321197	DOWN
ENSRNOG00000042879	2103.1	-0.32416	0.132695	-2.44289	0.01457	0.321197	NA
ENSRNOG00000005470	391.408	-0.502946	0.206021	-2.44123	0.0146372	0.321509	DOWN
ENSRNOG00000053991	5949.02	0.268382	0.10996	2.44072	0.0146581	0.321509	NA
ENSRNOG00000022681	393.65	0.428139	0.175419	2.44067	0.0146601	0.321509	NA
ENSRNOG00000020605	1750.91	-0.326757	0.133969	-2.43905	0.0147257	0.322128	NA
ENSRNOG00000058883	4.89139	-3.78599	1.55241	-2.43878	0.014737	NA	DOWN
ENSRNOG00000008782	705.992	-0.435519	0.178591	-2.43864	0.0147427	0.322128	NA
ENSRNOG00000047014	324.009	-0.631307	0.258933	-2.43811	0.0147644	0.322128	DOWN
ENSRNOG00000012651	779.19	-0.376935	0.154684	-2.4368	0.0148178	0.322738	NA
ENSRNOG00000043007	29513	0.240576	0.0988292	2.43426	0.0149223	0.324237	NA
ENSRNOG00000007972	761.823	-0.41143	0.169088	-2.43323	0.0149646	0.324237	NA
ENSRNOG00000021183	2110.39	-0.371477	0.152672	-2.43317	0.0149675	0.324237	NA
ENSRNOG00000002541	2768.16	-0.428355	0.176112	-2.43229	0.0150038	0.324237	NA
ENSRNOG00000014673	251.4	-0.434667	0.178726	-2.43203	0.0150143	0.324237	NA
ENSRNOG00000016452	3422.93	0.332293	0.136693	2.43095	0.0150594	0.32466	NA
ENSRNOG00000060368	6.93257	2.84001	1.1689	2.42965	0.0151134	NA	UP
ENSRNOG00000050649	2359.04	0.383977	0.158046	2.42953	0.0151183	0.324709	NA
ENSRNOG00000057228	229.475	0.635398	0.261685	2.4281	0.0151782	0.324709	UP
ENSRNOG00000018698	1995.86	-0.486962	0.200576	-2.42781	0.0151901	0.324709	NA
ENSRNOG00000059714	11358.5	-0.339156	0.139725	-2.42731	0.0152114	0.324709	NA
ENSRNOG00000026918	249.299	-0.553875	0.228205	-2.42709	0.0152204	0.324709	DOWN
ENSRNOG00000016357	1577.74	-0.336736	0.138759	-2.42677	0.0152337	0.324709	NA
ENSRNOG00000001378	697.215	-0.550031	0.226722	-2.42601	0.0152657	0.324709	DOWN
ENSRNOG00000005727	444.899	-0.408247	0.16828	-2.426	0.0152663	0.324709	NA
ENSRNOG00000008169	1256.4	-0.617186	0.254505	-2.42504	0.0153065	0.325021	DOWN
ENSRNOG00000055858	175.058	-0.637078	0.263111	-2.42133	0.015464	0.3269	DOWN
ENSRNOG00000005101	3964.63	-0.404809	0.167196	-2.42115	0.0154713	0.3269	NA
ENSRNOG00000030314	4974.81	-0.490596	0.20266	-2.42079	0.015487	0.3269	NA
ENSRNOG00000009248	2377.7	-0.283468	0.11711	-2.42053	0.015498	0.3269	NA
ENSRNOG00000054157	330.794	-0.462606	0.19118	-2.41974	0.0155317	0.327068	NA
ENSRNOG00000010185	706.044	-0.357049	0.147626	-2.41861	0.01558	0.327111	NA
ENSRNOG00000050482	759.921	-0.437855	0.181045	-2.41848	0.0155853	0.327111	NA
ENSRNOG00000018719	1516.48	-0.422865	0.174991	-2.41649	0.015671	0.328075	NA
ENSRNOG00000021493	57.2685	-0.892355	0.369478	-2.41518	0.0157276	0.328075	DOWN
ENSRNOG00000016334	784.063	-0.693376	0.287118	-2.41495	0.0157374	0.328075	DOWN
ENSRNOG00000001593	402.675	-0.383152	0.158673	-2.41473	0.0157467	0.328075	NA
ENSRNOG00000057099	15.7709	-2.15876	0.894158	-2.4143	0.0157656	NA	DOWN
ENSRNOG00000004918	187.45	-0.606488	0.251222	-2.41416	0.0157717	0.328075	DOWN
ENSRNOG00000005964	620.087	-0.619389	0.256601	-2.41382	0.0157863	0.328075	DOWN
ENSRNOG00000061335	72.1312	-0.871439	0.361299	-2.41196	0.015867	0.328389	DOWN
ENSRNOG00000002572	3197.84	-0.408685	0.169461	-2.41167	0.0158795	0.328389	NA
ENSRNOG00000008849	5.9276	-3.41719	1.41697	-2.41162	0.0158819	NA	DOWN
ENSRNOG00000010260	294.841	-0.642601	0.266515	-2.41113	0.0159033	0.328389	DOWN
ENSRNOG00000052869	408.684	-0.507966	0.210679	-2.41109	0.0159048	0.328389	DOWN
ENSRNOG00000048152	509.417	-0.492382	0.204398	-2.40894	0.0159991	0.3298	NA
ENSRNOG00000010827	413.336	-0.437771	0.181789	-2.40813	0.0160345	0.329994	NA
ENSRNOG00000010673	1121.55	0.314421	0.130635	2.40687	0.0160898	0.330306	NA
ENSRNOG00000001829	908.966	-0.389086	0.161727	-2.40582	0.0161363	0.330306	NA
ENSRNOG00000011213	774.122	-0.444019	0.184585	-2.4055	0.0161502	0.330306	NA
ENSRNOG00000021726	115.421	-0.710361	0.295348	-2.40516	0.0161653	0.330306	DOWN
ENSRNOG00000017508	2198.53	-0.293626	0.122103	-2.40475	0.0161837	0.330306	NA
ENSRNOG00000008704	648.704	-0.430753	0.179163	-2.40425	0.0162057	0.330306	NA
ENSRNOG00000006001	3766.31	-0.319934	0.133152	-2.40277	0.0162716	0.331116	NA
ENSRNOG00000013798	1384.65	-0.440549	0.18365	-2.39886	0.0164464	0.333952	NA
ENSRNOG00000053518	2497.13	-0.343138	0.143065	-2.39847	0.0164635	0.333952	NA
ENSRNOG00000008258	141.103	-0.631342	0.263348	-2.39737	0.0165132	0.334426	DOWN
ENSRNOG00000005908	1651.95	-0.334387	0.139585	-2.39557	0.0165943	0.335533	NA
ENSRNOG00000004099	7488.56	-0.449311	0.187807	-2.39241	0.0167383	0.337552	NA
ENSRNOG00000009958	1024.65	-0.424969	0.177647	-2.39221	0.0167473	0.337552	NA
ENSRNOG00000013965	817.771	-0.363732	0.152123	-2.39104	0.0168009	0.338096	NA
ENSRNOG00000021161	4.90473	-3.87743	1.62265	-2.38957	0.0168682	NA	DOWN
ENSRNOG00000000925	13108.9	0.29434	0.123183	2.38945	0.0168737	0.338364	NA
ENSRNOG00000055012	1214.3	-0.363665	0.152212	-2.38919	0.0168854	0.338364	NA
ENSRNOG00000033624	287.373	-0.496657	0.207893	-2.389	0.0168942	0.338364	NA
ENSRNOG00000020479	559.964	-0.600908	0.25161	-2.38825	0.016929	0.338526	DOWN
ENSRNOG00000045999	405.444	0.433037	0.181626	2.38423	0.0171151	0.341305	NA
ENSRNOG00000055936	761.054	0.497386	0.208628	2.38408	0.0171217	0.341305	NA
ENSRNOG00000026124	777.577	0.449992	0.188857	2.38271	0.0171856	0.342042	NA
ENSRNOG00000012716	3319.7	-0.353395	0.148385	-2.38162	0.0172368	0.34213	NA
ENSRNOG00000011137	203.615	-0.771063	0.323777	-2.38147	0.0172439	0.34213	DOWN
ENSRNOG00000014493	1391.85	-0.407558	0.171286	-2.37941	0.0173406	0.342354	NA
ENSRNOG00000001573	220.811	-0.49624	0.208576	-2.37918	0.017351	0.342354	NA
ENSRNOG00000005015	884.288	-0.35326	0.148503	-2.3788	0.0173689	0.342354	NA
ENSRNOG00000019862	2097.73	0.320053	0.134545	2.37879	0.0173698	0.342354	NA
ENSRNOG00000023579	1686.36	-0.553621	0.232775	-2.37836	0.01739	0.342354	DOWN
ENSRNOG00000004921	1627.13	-0.330793	0.139224	-2.37597	0.017503	0.343786	NA
ENSRNOG00000055001	26.1976	1.18166	0.497454	2.37541	0.0175294	NA	UP
ENSRNOG00000001064	2292.03	-0.403359	0.169839	-2.37496	0.0175511	0.343786	NA
ENSRNOG00000028330	1259.48	-0.480559	0.202365	-2.37471	0.0175627	0.343786	NA
ENSRNOG00000009819	5529.23	-0.32695	0.137717	-2.37406	0.0175936	0.343786	NA
ENSRNOG00000037199	55.6383	0.925201	0.389728	2.37397	0.0175981	0.343786	UP
ENSRNOG00000000503	2909.25	-0.461828	0.194661	-2.37247	0.0176698	0.344163	NA
ENSRNOG00000005502	2610.6	-0.341127	0.143788	-2.37243	0.0176716	0.344163	NA
ENSRNOG00000021129	1139.77	-0.48318	0.203783	-2.37105	0.0177376	0.34492	NA
ENSRNOG00000005902	288.593	-0.517068	0.218216	-2.36953	0.0178109	0.345619	DOWN
ENSRNOG00000001971	504.775	-0.793283	0.334848	-2.36909	0.0178321	0.345619	DOWN
ENSRNOG00000020384	1487.29	-0.340109	0.14359	-2.36861	0.0178553	0.345619	NA
ENSRNOG00000051544	2.54733	-4.82085	2.03605	-2.36774	0.0178969	NA	DOWN
ENSRNOG00000061231	2394.83	0.437349	0.184737	2.36741	0.017913	0.346208	NA
ENSRNOG00000046256	1374.88	-0.457897	0.19352	-2.36614	0.0179746	0.346627	NA
ENSRNOG00000057315	7321.69	0.268368	0.113456	2.3654	0.0180108	0.346627	NA
ENSRNOG00000015211	42.6769	-1.08934	0.460594	-2.36508	0.018026	0.346627	DOWN
ENSRNOG00000022845	129.114	-0.607998	0.257156	-2.36431	0.0180636	0.346627	DOWN
ENSRNOG00000028236	452.559	-0.445938	0.188659	-2.36372	0.0180924	0.346627	NA
ENSRNOG00000007947	2301.29	-0.374432	0.158416	-2.3636	0.0180984	0.346627	NA
ENSRNOG00000014828	5778.04	0.484979	0.205322	2.36204	0.0181749	0.34737	NA
ENSRNOG00000019692	539.516	0.568691	0.240818	2.36149	0.0182015	0.34737	UP
ENSRNOG00000021718	1042.7	-0.464309	0.196673	-2.36082	0.0182345	0.34737	NA
ENSRNOG00000000204	1689.2	-0.356456	0.151004	-2.36058	0.0182466	0.34737	NA
ENSRNOG00000019587	46846	0.235438	0.0997881	2.35937	0.0183058	0.347974	NA
ENSRNOG00000013419	8.64344	-2.14705	0.91044	-2.35826	0.018361	NA	DOWN
ENSRNOG00000022894	393.009	-0.524655	0.222531	-2.35767	0.0183899	0.348964	DOWN
ENSRNOG00000017642	563.428	-0.409113	0.173585	-2.35684	0.0184312	0.348964	NA
ENSRNOG00000009225	4840.54	0.367754	0.156049	2.35666	0.0184403	0.348964	NA
ENSRNOG00000006198	336.765	-0.585828	0.248677	-2.35578	0.0184839	0.349269	DOWN
ENSRNOG00000033824	1039.14	-0.365709	0.155293	-2.35496	0.0185247	0.349305	NA
ENSRNOG00000014215	1624.85	-0.496281	0.210814	-2.35412	0.0185664	0.349305	NA
ENSRNOG00000024505	227.082	0.535251	0.227416	2.35363	0.0185913	0.349305	UP
ENSRNOG00000021839	126.474	-0.658332	0.279799	-2.35288	0.0186287	0.349305	DOWN
ENSRNOG00000010552	6199.94	0.348086	0.147942	2.35286	0.0186296	0.349305	NA
ENSRNOG00000049104	501.32	-0.558426	0.237425	-2.35201	0.0186723	0.349305	DOWN
ENSRNOG00000029529	690.278	0.388061	0.165	2.35189	0.0186784	0.349305	NA
ENSRNOG00000027006	1103.63	-0.318386	0.135468	-2.35027	0.01876	0.350104	NA
ENSRNOG00000048922	284.967	-0.669092	0.284772	-2.34957	0.0187952	0.350104	DOWN
ENSRNOG00000009745	1751.37	-0.414007	0.176218	-2.3494	0.0188038	0.350104	NA
ENSRNOG00000012500	467.564	-0.503716	0.214471	-2.34864	0.018842	0.3503	DOWN
ENSRNOG00000014139	175.973	-0.488184	0.208005	-2.34698	0.0189264	0.351356	NA
ENSRNOG00000000195	239.188	-0.589913	0.251597	-2.34467	0.0190438	0.35302	DOWN
ENSRNOG00000017100	831.97	-0.360092	0.153687	-2.34302	0.0191284	0.35325	NA
ENSRNOG00000010502	6204.58	-0.346458	0.147923	-2.34216	0.0191727	0.35325	NA
ENSRNOG00000033790	22302.7	-0.250745	0.107072	-2.34183	0.0191894	0.35325	NA
ENSRNOG00000011376	60.0519	-1.14657	0.489708	-2.34132	0.0192155	0.35325	DOWN
ENSRNOG00000012942	6333.62	-0.357502	0.152739	-2.3406	0.0192526	0.35325	NA
ENSRNOG00000019407	2061.35	0.312724	0.133655	2.33978	0.0192949	0.35325	NA
ENSRNOG00000056226	100.475	-0.734601	0.313999	-2.3395	0.0193096	0.35325	DOWN
ENSRNOG00000006304	19507.7	0.219514	0.0938313	2.33946	0.0193117	0.35325	NA
ENSRNOG00000018778	1594.73	-0.331898	0.141875	-2.33937	0.0193163	0.35325	NA
ENSRNOG00000053813	357.032	-0.486147	0.207842	-2.33902	0.0193345	0.35325	NA
ENSRNOG00000004972	14388.8	0.324801	0.138952	2.33751	0.0194127	0.354171	NA
ENSRNOG00000011398	1968.2	0.378845	0.16213	2.33668	0.0194558	0.354444	NA
ENSRNOG00000054891	1328.84	-0.391559	0.167609	-2.33615	0.0194835	0.354444	NA
ENSRNOG00000051468	41.5059	-1.06008	0.453925	-2.33536	0.0195247	0.354684	DOWN
ENSRNOG00000055096	184.944	-0.666656	0.285649	-2.33383	0.0196045	0.355497	DOWN
ENSRNOG00000002496	90.5535	-0.66832	0.286505	-2.33267	0.0196655	0.355497	DOWN
ENSRNOG00000010861	2529.88	-0.267911	0.114862	-2.33246	0.0196766	0.355497	NA
ENSRNOG00000060568	1820.82	-0.285308	0.122325	-2.33237	0.0196814	0.355497	NA
ENSRNOG00000002116	6670.94	0.617455	0.264932	2.33062	0.0197735	0.355718	UP
ENSRNOG00000013663	264.991	0.428969	0.184061	2.33058	0.0197757	0.355718	NA
ENSRNOG00000027066	4001.63	-0.246041	0.105573	-2.33054	0.0197777	0.355718	NA
ENSRNOG00000010155	1079.45	-0.415673	0.178419	-2.32976	0.0198191	0.355959	NA
ENSRNOG00000050419	23964.1	0.231625	0.0994735	2.32851	0.0198848	0.356635	NA
ENSRNOG00000058571	228.614	-0.543805	0.233712	-2.32681	0.0199752	0.357599	DOWN
ENSRNOG00000005650	4544.87	-0.367108	0.157798	-2.32644	0.0199949	0.357599	NA
ENSRNOG00000007755	77.4775	0.889478	0.382498	2.32544	0.0200483	0.357666	UP
ENSRNOG00000006030	2066.55	-0.348003	0.149658	-2.32532	0.020055	0.357666	NA
ENSRNOG00000008133	837.381	0.308859	0.132881	2.32434	0.0201075	0.357856	NA
ENSRNOG00000027089	1762.04	-0.42169	0.181445	-2.32407	0.020122	0.357856	NA
ENSRNOG00000009298	1308	0.291072	0.125287	2.32325	0.0201656	0.35813	NA
ENSRNOG00000053387	35.4387	-0.967135	0.41636	-2.32283	0.0201881	NA	DOWN
ENSRNOG00000009208	196.063	-0.550066	0.236862	-2.32231	0.0202165	0.358532	DOWN
ENSRNOG00000015589	1518.95	0.277219	0.119436	2.32107	0.0202832	0.359214	NA
ENSRNOG00000050315	200.808	0.519241	0.223842	2.31968	0.0203584	0.359312	UP
ENSRNOG00000051194	49.7332	-1.30377	0.562048	-2.31967	0.0203585	0.359312	DOWN
ENSRNOG00000010729	1581.14	-0.35609	0.153538	-2.31922	0.020383	0.359312	NA
ENSRNOG00000010815	1151.03	-0.294986	0.127211	-2.31887	0.0204019	0.359312	NA
ENSRNOG00000014923	9.39913	2.36108	1.01829	2.31868	0.0204123	NA	UP
ENSRNOG00000019328	35157.9	0.344414	0.148702	2.31614	0.0205504	0.361303	NA
ENSRNOG00000002425	3078.45	0.301858	0.13035	2.31575	0.0205719	0.361303	NA
ENSRNOG00000014893	24.7689	-1.38138	0.596527	-2.31571	0.020574	NA	DOWN
ENSRNOG00000058898	18925.2	-0.301676	0.130302	-2.3152	0.020602	0.361332	NA
ENSRNOG00000010357	3.40256	-5.23908	2.26302	-2.31508	0.0206086	NA	DOWN
ENSRNOG00000005907	1399.29	-0.31344	0.135467	-2.31378	0.02068	0.362019	NA
ENSRNOG00000002874	452.291	-0.472835	0.204403	-2.31325	0.0207089	0.362019	NA
ENSRNOG00000005496	656.897	-0.394718	0.170658	-2.31293	0.0207267	0.362019	NA
ENSRNOG00000005619	291.976	0.567275	0.245322	2.31237	0.0207573	0.362056	UP
ENSRNOG00000002630	1199.38	0.288417	0.124775	2.3115	0.0208053	0.362394	NA
ENSRNOG00000008572	664.01	0.502567	0.217509	2.31056	0.0208573	0.362414	UP
ENSRNOG00000020723	1107.95	-0.420095	0.181824	-2.31045	0.0208635	0.362414	NA
ENSRNOG00000028129	2137.66	-0.313042	0.135718	-2.30656	0.0210794	0.364786	NA
ENSRNOG00000026204	1516.39	-0.372144	0.161362	-2.30627	0.0210955	0.364786	NA
ENSRNOG00000053405	6692.85	-0.276674	0.119983	-2.30595	0.0211136	0.364786	NA
ENSRNOG00000048831	210.118	-0.599276	0.259885	-2.30592	0.0211149	0.364786	DOWN
ENSRNOG00000003147	64079.8	0.284632	0.123486	2.30497	0.0211682	0.365209	NA
ENSRNOG00000011161	2292.11	-0.280941	0.121928	-2.30415	0.0212143	0.365508	NA
ENSRNOG00000003264	3201.68	0.318379	0.138321	2.30175	0.0213496	0.367235	NA
ENSRNOG00000014513	217.981	-0.450827	0.195924	-2.30103	0.0213898	0.367235	NA
ENSRNOG00000047080	4541.17	-0.383613	0.166728	-2.30083	0.0214013	0.367235	NA
ENSRNOG00000054416	4.55605	-3.67445	1.59736	-2.30033	0.0214297	NA	DOWN
ENSRNOG00000011307	1498.48	-0.363385	0.158082	-2.29871	0.0215214	0.368174	NA
ENSRNOG00000024420	387.272	-0.393668	0.171287	-2.29829	0.0215452	0.368174	NA
ENSRNOG00000007032	53.9156	-0.818339	0.35608	-2.29819	0.021551	0.368174	DOWN
ENSRNOG00000009884	3359.65	0.47499	0.206717	2.29778	0.0215745	0.368174	NA
ENSRNOG00000060701	91.9845	-0.675929	0.294271	-2.29696	0.0216212	0.368174	DOWN
ENSRNOG00000032877	36.8878	1.01264	0.44087	2.29692	0.0216232	NA	UP
ENSRNOG00000038365	3066	-0.249483	0.108629	-2.29666	0.0216383	0.368174	NA
ENSRNOG00000014529	1088.55	-0.354185	0.154257	-2.29607	0.0216718	0.368174	NA
ENSRNOG00000004300	978.127	-0.350217	0.152548	-2.29579	0.021688	0.368174	NA
ENSRNOG00000000693	215.107	0.547792	0.238708	2.29482	0.0217436	0.368626	UP
ENSRNOG00000001416	7564.56	0.23338	0.101747	2.29371	0.0218069	0.369205	NA
ENSRNOG00000054826	5.0924	3.18352	1.38836	2.29301	0.0218472	NA	UP
ENSRNOG00000020444	216.101	-0.598967	0.261284	-2.29239	0.021883	0.37	DOWN
ENSRNOG00000024194	308.733	-0.662336	0.289139	-2.29072	0.0219797	0.370956	DOWN
ENSRNOG00000007152	5189.42	-0.437583	0.19105	-2.2904	0.0219979	0.370956	NA
ENSRNOG00000024737	2420.48	-0.394288	0.172231	-2.2893	0.022062	0.371181	NA
ENSRNOG00000012850	1025.31	-0.594229	0.259584	-2.28916	0.0220702	0.371181	DOWN
ENSRNOG00000052968	14454.6	-0.260039	0.11362	-2.28866	0.022099	0.371181	NA
ENSRNOG00000017079	1104.62	-0.304772	0.133259	-2.28707	0.0221917	0.371883	NA
ENSRNOG00000061612	366.067	-0.485085	0.212111	-2.28694	0.0221993	0.371883	NA
ENSRNOG00000053206	361.385	-0.717311	0.313783	-2.28601	0.0222539	0.372306	DOWN
ENSRNOG00000026407	1698.22	-0.463456	0.202791	-2.28539	0.0222899	0.372417	NA
ENSRNOG00000048812	17779.6	0.436081	0.190908	2.28425	0.0223568	0.373044	NA
ENSRNOG00000009928	2854.85	0.343659	0.15049	2.2836	0.0223949	0.37319	NA
ENSRNOG00000008513	590.023	-0.409768	0.179513	-2.28266	0.0224502	0.373266	NA
ENSRNOG00000016505	1290.6	-0.384382	0.168402	-2.28252	0.0224584	0.373266	NA
ENSRNOG00000024101	551.318	-0.455213	0.199477	-2.28203	0.0224877	0.373266	NA
ENSRNOG00000061152	270.009	-0.885326	0.388181	-2.2807	0.0225661	0.374078	DOWN
ENSRNOG00000001632	978.351	-0.476864	0.209152	-2.27999	0.0226086	0.374294	NA
ENSRNOG00000003114	4514.09	0.27939	0.122653	2.27789	0.022733	0.375865	NA
ENSRNOG00000049425	1340.06	0.410778	0.180415	2.27684	0.0227956	0.376048	NA
ENSRNOG00000039777	338.723	-0.435432	0.191255	-2.27671	0.0228034	0.376048	NA
ENSRNOG00000010593	360.772	-0.425912	0.18719	-2.27529	0.0228884	0.376711	NA
ENSRNOG00000042951	283.595	-0.67305	0.29584	-2.27505	0.0229029	0.376711	DOWN
ENSRNOG00000003428	962.111	-0.290257	0.127635	-2.27411	0.0229591	0.377148	NA
ENSRNOG00000011953	2721.06	-0.292873	0.128846	-2.27305	0.0230234	0.377714	NA
ENSRNOG00000008039	333.095	-0.57856	0.254728	-2.27128	0.02313	0.378974	DOWN
ENSRNOG00000019737	776.217	0.336644	0.148295	2.2701	0.0232013	0.379009	NA
ENSRNOG00000050843	2065.27	-0.274376	0.120879	-2.26985	0.0232169	0.379009	NA
ENSRNOG00000030776	333.494	-0.498381	0.219573	-2.26977	0.0232217	0.379009	NA
ENSRNOG00000019659	2.31159	4.64072	2.04497	2.26934	0.0232479	NA	UP
ENSRNOG00000010350	53.9538	0.932249	0.411106	2.26766	0.02335	0.380615	UP
ENSRNOG00000015522	2494.96	-0.520183	0.229453	-2.26706	0.0233866	0.380712	DOWN
ENSRNOG00000026643	768.928	-0.305214	0.134701	-2.26586	0.0234597	0.380712	NA
ENSRNOG00000046533	1858.3	-0.391443	0.172773	-2.26564	0.0234732	0.380712	NA
ENSRNOG00000054751	199.731	-0.781735	0.345046	-2.2656	0.023476	0.380712	DOWN
ENSRNOG00000005353	5735.71	-0.285661	0.126142	-2.2646	0.0235372	0.381219	NA
ENSRNOG00000013826	12.8626	-1.6733	0.7397	-2.26213	0.0236891	NA	DOWN
ENSRNOG00000028166	1575.23	0.413794	0.18297	2.26154	0.023726	0.383787	NA
ENSRNOG00000019062	298.775	-0.422078	0.186681	-2.26096	0.0237617	0.383876	NA
ENSRNOG00000004971	170.063	-0.672042	0.297315	-2.26037	0.0237981	0.383976	DOWN
ENSRNOG00000027300	1392.96	-0.529283	0.234234	-2.25963	0.0238439	0.384226	DOWN
ENSRNOG00000018998	12471.5	0.278925	0.123477	2.25893	0.0238879	0.384236	NA
ENSRNOG00000011720	161.614	-0.618005	0.273617	-2.25865	0.0239051	0.384236	DOWN
ENSRNOG00000032776	1592.94	-0.30023	0.133063	-2.2563	0.0240518	0.386105	NA
ENSRNOG00000057040	286.221	0.392481	0.174094	2.25441	0.0241702	0.387517	NA
ENSRNOG00000000891	324.034	-0.486009	0.215633	-2.25387	0.0242044	0.387576	NA
ENSRNOG00000001465	800.411	-0.490182	0.217575	-2.25293	0.0242637	0.388035	NA
ENSRNOG00000007253	1026.88	-0.338833	0.150441	-2.25226	0.0243058	0.388221	NA
ENSRNOG00000052757	4.38812	-3.6156	1.60598	-2.25134	0.0243641	NA	DOWN
ENSRNOG00000032659	414.125	-0.472747	0.210152	-2.24955	0.0244774	0.39047	NA
ENSRNOG00000008917	485.656	-0.368277	0.163825	-2.24799	0.0245771	0.391023	NA
ENSRNOG00000059215	1981.19	0.38163	0.169791	2.24764	0.0245991	0.391023	NA
ENSRNOG00000049484	23475.8	0.275054	0.122391	2.24734	0.024618	0.391023	NA
ENSRNOG00000006893	730.832	-0.378265	0.168337	-2.24707	0.0246353	0.391023	NA
ENSRNOG00000000636	152.776	-0.904592	0.402957	-2.24488	0.0247756	0.392083	DOWN
ENSRNOG00000009593	253.902	0.499418	0.222478	2.2448	0.0247811	0.392083	NA
ENSRNOG00000049052	335.314	-0.495103	0.2206	-2.24435	0.0248098	0.392083	NA
ENSRNOG00000057056	754.688	-0.382899	0.170708	-2.243	0.0248967	0.392083	NA
ENSRNOG00000004420	13285.6	-0.271508	0.121061	-2.24274	0.0249136	0.392083	NA
ENSRNOG00000020673	18438.3	0.2541	0.113299	2.24274	0.0249137	0.392083	NA
ENSRNOG00000005788	3189.87	-0.302007	0.134664	-2.24267	0.0249182	0.392083	NA
ENSRNOG00000008376	3520.42	-0.315306	0.140647	-2.24183	0.0249722	0.392447	NA
ENSRNOG00000018798	636.578	0.31917	0.142537	2.23921	0.0251426	0.394636	NA
ENSRNOG00000005096	2948.19	0.329837	0.147344	2.23854	0.0251857	0.394825	NA
ENSRNOG00000020622	2138.45	0.294591	0.131631	2.238	0.0252211	0.394893	NA
ENSRNOG00000015865	6034.18	0.34978	0.156533	2.23455	0.025447	0.397938	NA
ENSRNOG00000058147	85.3994	-0.640842	0.286889	-2.23376	0.0254988	0.398258	DOWN
ENSRNOG00000006037	1067.81	-0.357995	0.160311	-2.23314	0.0255399	0.39841	NA
ENSRNOG00000006534	891.252	-0.30357	0.136111	-2.23032	0.025726	0.400229	NA
ENSRNOG00000042189	362.973	0.36557	0.163913	2.23026	0.0257299	0.400229	NA
ENSRNOG00000037661	2590.8	0.558215	0.250413	2.22918	0.0258021	0.400229	UP
ENSRNOG00000009570	3226.96	-0.273306	0.122609	-2.22908	0.0258083	0.400229	NA
ENSRNOG00000012820	1499.53	-0.416609	0.18691	-2.22893	0.0258189	0.400229	NA
ENSRNOG00000032997	134.378	-0.633211	0.284139	-2.22852	0.0258456	0.400229	DOWN
ENSRNOG00000005932	316.631	-0.573904	0.257702	-2.22701	0.0259468	0.400929	DOWN
ENSRNOG00000004312	4733.47	0.419069	0.188185	2.2269	0.025954	0.400929	NA
ENSRNOG00000058477	4.36406	-3.60755	1.62063	-2.22602	0.0260128	NA	DOWN
ENSRNOG00000060979	3160.08	-0.272834	0.122629	-2.22488	0.0260895	0.402533	NA
ENSRNOG00000019266	1336.69	0.493015	0.221646	2.22434	0.0261257	0.402603	NA
ENSRNOG00000005802	2173.76	-0.345463	0.155427	-2.22267	0.0262378	0.402755	NA
ENSRNOG00000002054	176.917	-0.507075	0.228173	-2.22233	0.0262613	0.402755	DOWN
ENSRNOG00000009285	2103.1	0.393026	0.17692	2.22148	0.0263182	0.402755	NA
ENSRNOG00000015380	13332.6	-0.357313	0.160876	-2.22105	0.0263478	0.402755	NA
ENSRNOG00000014361	5.31132	3.28678	1.47996	2.22085	0.0263609	NA	UP
ENSRNOG00000015423	1274.4	-0.424711	0.191285	-2.22031	0.0263979	0.402755	NA
ENSRNOG00000011068	889.875	-0.454259	0.204619	-2.22003	0.0264169	0.402755	NA
ENSRNOG00000014317	10618.2	0.343422	0.15474	2.21935	0.0264632	0.402755	NA
ENSRNOG00000015686	1495.5	-0.318126	0.143352	-2.2192	0.0264734	0.402755	NA
ENSRNOG00000011160	635.748	-0.316662	0.142697	-2.21912	0.0264783	0.402755	NA
ENSRNOG00000023824	156.078	-0.59607	0.268614	-2.21906	0.0264826	0.402755	DOWN
ENSRNOG00000002021	7751.21	-0.381018	0.171705	-2.21903	0.0264846	0.402755	NA
ENSRNOG00000018494	932.786	-0.316097	0.14252	-2.21791	0.0265607	0.40308	NA
ENSRNOG00000004693	949.36	-0.542333	0.244569	-2.21751	0.0265883	0.40308	DOWN
ENSRNOG00000016973	1312.6	0.455495	0.205433	2.21725	0.0266062	0.40308	NA
ENSRNOG00000010921	286.35	-0.472124	0.21297	-2.21686	0.0266328	0.40308	NA
ENSRNOG00000014599	579.58	-0.374325	0.16901	-2.21481	0.026773	0.40434	NA
ENSRNOG00000014637	13642.6	0.284085	0.128272	2.21471	0.0267798	0.40434	NA
ENSRNOG00000023095	6470.86	-0.268395	0.121301	-2.21263	0.0269231	0.405205	NA
ENSRNOG00000037211	427.49	-0.456757	0.206461	-2.21232	0.0269447	0.405205	NA
ENSRNOG00000002928	4531.31	0.331547	0.149903	2.21173	0.026985	0.405205	NA
ENSRNOG00000010240	4918.87	-0.46201	0.208912	-2.21151	0.0270008	0.405205	NA
ENSRNOG00000020636	50486.8	0.418131	0.189099	2.21117	0.0270238	0.405205	NA
ENSRNOG00000008482	370.012	-0.493568	0.223222	-2.2111	0.0270286	0.405205	NA
ENSRNOG00000004068	12959	-0.395212	0.178894	-2.2092	0.0271609	0.405733	NA
ENSRNOG00000025174	3291.93	-0.523384	0.236917	-2.20914	0.0271649	0.405733	DOWN
ENSRNOG00000046445	451.149	-0.439674	0.199059	-2.20876	0.0271913	0.405733	NA
ENSRNOG00000011774	40.6536	-1.11748	0.505991	-2.2085	0.0272093	0.405733	DOWN
ENSRNOG00000017737	5938.92	0.272252	0.123286	2.2083	0.0272235	0.405733	NA
ENSRNOG00000037707	2878.79	0.294819	0.133627	2.20628	0.0273642	0.40667	NA
ENSRNOG00000012301	428.045	-0.494336	0.224107	-2.2058	0.0273977	0.40667	NA
ENSRNOG00000030644	97431.3	-0.609523	0.276334	-2.20575	0.0274016	0.40667	DOWN
ENSRNOG00000055579	64772.3	0.219348	0.0994692	2.20518	0.0274412	0.40667	NA
ENSRNOG00000001490	3275.87	0.430054	0.195027	2.2051	0.0274474	0.40667	NA
ENSRNOG00000008036	836.627	-0.500427	0.227046	-2.20407	0.0275194	0.40667	DOWN
ENSRNOG00000031766	191907	-0.528384	0.239803	-2.20341	0.0275657	0.40667	DOWN
ENSRNOG00000001789	1624.38	-0.488056	0.221504	-2.20337	0.0275687	0.40667	NA
ENSRNOG00000003927	392.588	-0.487788	0.221391	-2.20329	0.0275746	0.40667	NA
ENSRNOG00000026754	3780.55	-0.307606	0.139792	-2.20046	0.0277744	0.409088	NA
ENSRNOG00000023657	382.4	-0.480468	0.218389	-2.20005	0.0278031	0.409088	NA
ENSRNOG00000017977	18961.5	0.213588	0.0971344	2.19889	0.0278855	0.409465	NA
ENSRNOG00000013657	7586.92	0.358672	0.163197	2.19778	0.0279645	0.409465	NA
ENSRNOG00000060528	7696.08	-0.457931	0.208376	-2.19762	0.0279759	0.409465	NA
ENSRNOG00000007673	818.417	-0.416281	0.189427	-2.19758	0.0279793	0.409465	NA
ENSRNOG00000001852	2065.5	-0.338613	0.154095	-2.19742	0.0279902	0.409465	NA
ENSRNOG00000037814	189.545	0.501425	0.228242	2.1969	0.0280274	0.409465	UP
ENSRNOG00000014739	1718.81	0.425135	0.193549	2.19652	0.0280544	0.409465	NA
ENSRNOG00000029592	4556.75	-0.264957	0.120668	-2.19576	0.0281093	0.409609	NA
ENSRNOG00000006636	670.488	-0.405933	0.184895	-2.19549	0.0281287	0.409609	NA
ENSRNOG00000017163	12983.7	-0.286008	0.130321	-2.19463	0.0281898	0.409762	NA
ENSRNOG00000042237	18.9962	1.66468	0.758817	2.19378	0.0282514	NA	UP
ENSRNOG00000051100	24.6209	-1.42796	0.651134	-2.19303	0.0283049	NA	DOWN
ENSRNOG00000019549	541.671	-0.501363	0.228621	-2.19298	0.0283085	0.409762	DOWN
ENSRNOG00000006735	2612.44	0.610812	0.278564	2.19271	0.0283279	0.409762	UP
ENSRNOG00000010872	1529.03	0.329983	0.150502	2.19255	0.0283396	0.409762	NA
ENSRNOG00000033531	1497.89	-0.558142	0.254573	-2.19247	0.0283459	0.409762	DOWN
ENSRNOG00000018903	551.121	-0.416462	0.18996	-2.19236	0.0283535	0.409762	NA
ENSRNOG00000012390	72.2465	0.764773	0.348861	2.1922	0.0283652	0.409762	UP
ENSRNOG00000007808	2059.46	-0.273817	0.124937	-2.19164	0.0284053	0.409875	NA
ENSRNOG00000011987	1103.92	-0.530719	0.242465	-2.18885	0.0286081	0.412333	DOWN
ENSRNOG00000012378	3154.85	0.228885	0.104659	2.18696	0.0287458	0.412781	NA
ENSRNOG00000006717	188.05	-0.555403	0.253971	-2.18688	0.0287515	0.412781	DOWN
ENSRNOG00000003749	425.611	-0.342209	0.156495	-2.1867	0.0287643	0.412781	NA
ENSRNOG00000052386	1128.9	0.316644	0.144809	2.18664	0.0287692	0.412781	NA
ENSRNOG00000005958	16548	-0.29849	0.136559	-2.1858	0.0288303	0.412834	NA
ENSRNOG00000033169	578.634	-0.565434	0.258729	-2.18543	0.0288576	0.412834	DOWN
ENSRNOG00000020086	5275.21	0.226749	0.103763	2.18525	0.0288704	0.412834	NA
ENSRNOG00000016416	8684.22	0.347798	0.159247	2.18402	0.0289605	0.413205	NA
ENSRNOG00000010479	4359.79	-0.389252	0.178279	-2.18339	0.0290071	0.413205	NA
ENSRNOG00000007539	90.4036	0.647591	0.296671	2.18286	0.0290459	0.413205	UP
ENSRNOG00000020463	7040.73	0.323419	0.148165	2.18284	0.0290478	0.413205	NA
ENSRNOG00000049099	1168.22	0.531612	0.243588	2.18243	0.029078	0.413205	UP
ENSRNOG00000042359	8421.01	0.312609	0.143251	2.18224	0.0290916	0.413205	NA
ENSRNOG00000007393	16287.3	-0.324835	0.148918	-2.18131	0.0291605	0.413721	NA
ENSRNOG00000015226	2618.59	-0.321713	0.147575	-2.18	0.0292573	0.41463	NA
ENSRNOG00000000386	2.1997	-4.60963	2.11453	-2.17998	0.0292587	NA	DOWN
ENSRNOG00000061297	2.95867	-5.04023	2.31321	-2.17889	0.0293397	NA	DOWN
ENSRNOG00000014903	13520.5	0.368813	0.169277	2.17875	0.0293499	0.414911	NA
ENSRNOG00000040110	1318.33	-0.288633	0.132505	-2.17828	0.0293852	0.414911	NA
ENSRNOG00000031851	18766.4	-0.351099	0.161245	-2.17743	0.0294487	0.414911	NA
ENSRNOG00000061147	6120.31	0.211298	0.0970505	2.1772	0.0294659	0.414911	NA
ENSRNOG00000017374	29.4516	0.986247	0.453041	2.17695	0.0294845	NA	UP
ENSRNOG00000021216	2313.25	0.34216	0.157192	2.17669	0.0295034	0.414911	NA
ENSRNOG00000023356	975.766	-0.42881	0.197007	-2.17662	0.029509	0.414911	NA
ENSRNOG00000019560	1412.72	0.282762	0.129931	2.17624	0.0295371	0.414911	NA
ENSRNOG00000008945	10369.9	0.259361	0.119209	2.17568	0.0295788	0.414911	NA
ENSRNOG00000011077	1977.87	-0.461621	0.212199	-2.17541	0.0295992	0.414911	NA
ENSRNOG00000046414	250.976	-0.505973	0.232594	-2.17535	0.0296039	0.414911	DOWN
ENSRNOG00000003679	915.013	-0.493969	0.227248	-2.1737	0.0297276	0.415947	NA
ENSRNOG00000009102	2218.35	-0.256147	0.11785	-2.17349	0.0297433	0.415947	NA
ENSRNOG00000004908	692.124	-0.465568	0.214504	-2.17044	0.0299739	0.417598	NA
ENSRNOG00000046607	1666.45	0.334164	0.153981	2.17016	0.0299948	0.417598	NA
ENSRNOG00000019918	2286.52	0.320171	0.147534	2.17015	0.0299955	0.417598	NA
ENSRNOG00000020482	96.4695	0.640727	0.29526	2.17004	0.0300035	0.417598	UP
ENSRNOG00000021412	1089.58	-0.371965	0.171432	-2.16975	0.0300257	0.417598	NA
ENSRNOG00000015953	1310.8	0.262606	0.121096	2.16858	0.0301144	0.418373	NA
ENSRNOG00000007725	125.899	-0.739114	0.341066	-2.16707	0.0302295	0.419512	DOWN
ENSRNOG00000004345	912.873	-0.34097	0.157396	-2.16631	0.0302872	0.419854	NA
ENSRNOG00000001062	816.118	-0.324415	0.149847	-2.16497	0.0303898	0.420178	NA
ENSRNOG00000049192	185.359	-0.590849	0.272985	-2.1644	0.0304336	0.420178	DOWN
ENSRNOG00000003726	48.4883	-0.905188	0.418308	-2.16392	0.0304702	0.420178	DOWN
ENSRNOG00000062158	1145.67	-0.635152	0.293531	-2.16383	0.0304774	0.420178	DOWN
ENSRNOG00000027831	78.1549	-0.617454	0.285383	-2.1636	0.0304952	0.420178	DOWN
ENSRNOG00000016266	1075.56	-0.394351	0.182282	-2.16342	0.0305091	0.420178	NA
ENSRNOG00000001979	4417.45	0.231983	0.107312	2.16177	0.0306362	0.42142	NA
ENSRNOG00000025302	1323.65	-0.328135	0.151819	-2.16135	0.0306682	0.42142	NA
ENSRNOG00000008725	4456.92	0.231074	0.106952	2.16054	0.0307307	0.42142	NA
ENSRNOG00000009030	105.826	0.595897	0.275811	2.16053	0.030732	0.42142	UP
ENSRNOG00000004351	364.089	0.376893	0.174501	2.15983	0.0307856	0.421699	NA
ENSRNOG00000006975	2474.42	-0.357721	0.165727	-2.15849	0.0308895	0.422667	NA
ENSRNOG00000015416	580.733	-0.352953	0.163685	-2.1563	0.0310606	0.42353	NA
ENSRNOG00000010087	2021.26	-0.388427	0.180142	-2.15623	0.0310656	0.42353	NA
ENSRNOG00000018741	1265.03	-0.454364	0.210753	-2.15591	0.0310906	0.42353	NA
ENSRNOG00000010126	1927.35	0.291652	0.135281	2.15589	0.0310921	0.42353	NA
ENSRNOG00000008323	64.438	-0.870293	0.403746	-2.15554	0.0311193	0.42353	DOWN
ENSRNOG00000009891	551.763	-0.387576	0.179893	-2.15449	0.031202	0.4242	NA
ENSRNOG00000004726	11088.3	0.273872	0.127264	2.152	0.0313974	0.4264	NA
ENSRNOG00000008054	2916.37	-0.289701	0.13483	-2.14865	0.0316623	0.427653	NA
ENSRNOG00000014478	1365.62	-0.408657	0.190193	-2.14864	0.0316626	0.427653	NA
ENSRNOG00000046621	226.395	-0.561953	0.261614	-2.14802	0.0317119	0.427653	DOWN
ENSRNOG00000009951	245.489	-0.402174	0.187238	-2.14793	0.0317196	0.427653	NA
ENSRNOG00000015962	189.113	-0.552628	0.25731	-2.14771	0.0317365	0.427653	DOWN
ENSRNOG00000059429	5.38636	-3.41272	1.58932	-2.14729	0.0317703	NA	DOWN
ENSRNOG00000002336	254.827	-0.507563	0.236418	-2.14689	0.0318023	0.427653	DOWN
ENSRNOG00000011216	2546.54	-0.320143	0.14914	-2.14659	0.0318255	0.427653	NA
ENSRNOG00000002270	4706.96	-0.212637	0.0990607	-2.14653	0.0318308	0.427653	NA
ENSRNOG00000008292	10333.5	-0.28712	0.133792	-2.14603	0.0318709	0.427653	NA
ENSRNOG00000009887	2485.91	-0.319444	0.148862	-2.14591	0.0318804	0.427653	NA
ENSRNOG00000019316	4822.04	0.256599	0.119585	2.14575	0.0318932	0.427653	NA
ENSRNOG00000003545	618.74	-0.371851	0.173297	-2.14574	0.0318938	0.427653	NA
ENSRNOG00000011278	1029.8	-0.343278	0.160045	-2.14488	0.0319622	0.427782	NA
ENSRNOG00000019031	2.17015	4.54822	2.12052	2.14486	0.0319639	NA	UP
ENSRNOG00000009160	481.782	-0.368037	0.171597	-2.14478	0.0319708	0.427782	NA
ENSRNOG00000000486	297.786	0.476381	0.222225	2.14368	0.0320582	0.427971	NA
ENSRNOG00000010124	188.994	-0.512904	0.239264	-2.14368	0.0320587	0.427971	DOWN
ENSRNOG00000014844	3509.89	-0.420832	0.19637	-2.14305	0.0321089	0.427971	NA
ENSRNOG00000038933	6257.7	-0.303574	0.141664	-2.14292	0.0321197	0.427971	NA
ENSRNOG00000004604	14153.7	0.290193	0.135487	2.14184	0.0322061	0.428284	NA
ENSRNOG00000003554	220.409	-0.552525	0.257974	-2.14179	0.0322106	0.428284	DOWN
ENSRNOG00000016044	4628.46	-0.264842	0.123719	-2.14066	0.0323011	0.428496	NA
ENSRNOG00000001597	800.878	-0.528314	0.246847	-2.14025	0.0323349	0.428496	DOWN
ENSRNOG00000017197	1005.74	-0.3379	0.15792	-2.13969	0.0323801	0.428496	NA
ENSRNOG00000009812	1537.67	-0.393537	0.183977	-2.13905	0.0324315	0.428496	NA
ENSRNOG00000018946	944.012	-0.332368	0.155397	-2.13883	0.0324491	0.428496	NA
ENSRNOG00000016690	277.713	-0.500608	0.234084	-2.13858	0.0324699	0.428496	DOWN
ENSRNOG00000000763	1861.46	0.376997	0.176293	2.13846	0.0324791	0.428496	NA
ENSRNOG00000010668	9027.7	0.218259	0.102074	2.13825	0.0324966	0.428496	NA
ENSRNOG00000009263	14075.3	0.609595	0.285168	2.13767	0.0325433	0.428667	UP
ENSRNOG00000014785	4034.71	0.236357	0.110594	2.13715	0.0325855	0.428778	NA
ENSRNOG00000010210	1454.25	-0.294549	0.137903	-2.13591	0.0326865	0.429645	NA
ENSRNOG00000018958	1856.38	0.591782	0.277144	2.13528	0.0327377	0.429645	UP
ENSRNOG00000021105	193.867	-0.613741	0.287498	-2.13477	0.03278	0.429645	DOWN
ENSRNOG00000032320	75.6219	-0.893612	0.418616	-2.13468	0.0327868	0.429645	DOWN
ENSRNOG00000018838	4385.11	0.304105	0.142513	2.13388	0.0328527	0.430066	NA
ENSRNOG00000015125	874.878	0.357199	0.16749	2.13266	0.0329529	0.430507	NA
ENSRNOG00000003723	5266.08	-0.231122	0.108392	-2.13228	0.032984	0.430507	NA
ENSRNOG00000022514	3144.31	0.262055	0.122902	2.13223	0.0329881	0.430507	NA
ENSRNOG00000005332	453.84	0.340365	0.159719	2.13103	0.0330869	0.431353	NA
ENSRNOG00000019773	4116.61	-0.331966	0.155826	-2.13037	0.0331411	0.431498	NA
ENSRNOG00000027250	632.343	-0.669451	0.314286	-2.13007	0.033166	0.431498	DOWN
ENSRNOG00000046891	2541.22	0.263625	0.123822	2.12907	0.0332487	0.431817	NA
ENSRNOG00000017558	2676.82	0.28906	0.135776	2.12895	0.0332585	0.431817	NA
ENSRNOG00000008626	263.894	-0.404665	0.190137	-2.12828	0.033314	0.432095	NA
ENSRNOG00000050321	2374.08	-0.287338	0.135068	-2.12736	0.0333898	0.432636	NA
ENSRNOG00000012767	117.683	-0.593419	0.279174	-2.12562	0.0335348	0.434072	DOWN
ENSRNOG00000014779	10501.9	-0.253508	0.119307	-2.12483	0.0336006	0.434201	NA
ENSRNOG00000008516	7816.13	0.337215	0.158718	2.12463	0.0336179	0.434201	NA
ENSRNOG00000036934	2740.23	0.227642	0.107162	2.12427	0.0336473	0.434201	NA
ENSRNOG00000003919	580.629	-0.417634	0.196647	-2.12378	0.0336889	0.434296	NA
ENSRNOG00000019150	455.858	-0.379293	0.178693	-2.1226	0.0337876	0.434571	NA
ENSRNOG00000058805	1237.73	-0.339463	0.15993	-2.12258	0.0337893	0.434571	NA
ENSRNOG00000028105	10188.1	0.214316	0.100986	2.12223	0.0338188	0.434571	NA
ENSRNOG00000020206	20989.9	0.231535	0.109117	2.12189	0.0338472	0.434571	NA
ENSRNOG00000004616	32353.2	-0.3263	0.153837	-2.12107	0.0339159	0.434627	NA
ENSRNOG00000009523	270.714	-0.646886	0.304988	-2.12102	0.03392	0.434627	DOWN
ENSRNOG00000004186	512.694	-0.448763	0.211626	-2.12055	0.0339601	0.434657	NA
ENSRNOG00000012405	721.789	-0.463383	0.218558	-2.12018	0.0339907	0.434657	NA
ENSRNOG00000018345	5351.26	-0.217136	0.102447	-2.1195	0.0340485	0.434957	NA
ENSRNOG00000051221	2.19688	4.56455	2.15483	2.11829	0.0341508	NA	UP
ENSRNOG00000001059	1943.82	-0.352855	0.166668	-2.11712	0.0342498	0.436722	NA
ENSRNOG00000006919	65.4931	-0.97296	0.459669	-2.11665	0.0342893	0.436722	DOWN
ENSRNOG00000021003	2532.29	0.364584	0.172246	2.11665	0.0342898	0.436722	NA
ENSRNOG00000058820	9.39338	-2.09714	0.991477	-2.11516	0.034416	NA	DOWN
ENSRNOG00000002609	1257.19	-0.33588	0.158823	-2.11481	0.0344458	0.43799	NA
ENSRNOG00000033658	1753.51	-0.290811	0.137521	-2.11467	0.0344583	0.43799	NA
ENSRNOG00000029520	14.3575	-1.61579	0.764255	-2.11421	0.0344976	NA	DOWN
ENSRNOG00000025049	2.79715	-4.95918	2.34589	-2.11399	0.0345159	NA	DOWN
ENSRNOG00000018536	21387.9	0.360241	0.170456	2.1134	0.0345667	0.438928	NA
ENSRNOG00000015357	5.43433	3.29059	1.55743	2.11284	0.0346144	NA	UP
ENSRNOG00000028238	1030.08	0.393385	0.186221	2.11246	0.0346469	0.439506	NA
ENSRNOG00000001531	350.913	-0.350956	0.166176	-2.11196	0.0346902	0.439617	NA
ENSRNOG00000027317	2692.66	-0.389183	0.184356	-2.11104	0.0347688	0.439793	NA
ENSRNOG00000009754	3567.52	-0.241653	0.114474	-2.11099	0.0347734	0.439793	NA
ENSRNOG00000004269	627.198	-0.574565	0.27259	-2.1078	0.0350482	0.442775	DOWN
ENSRNOG00000009977	8309.86	-0.288582	0.136937	-2.10741	0.0350822	0.442775	NA
ENSRNOG00000007433	2284.97	0.387713	0.184008	2.10704	0.0351138	0.442775	NA
ENSRNOG00000039740	243.278	-0.462344	0.219476	-2.10658	0.0351542	0.442845	NA
ENSRNOG00000029762	76.2738	-0.612254	0.290735	-2.10588	0.0352146	0.443166	DOWN
ENSRNOG00000010591	1638.17	-0.491964	0.233789	-2.10431	0.0353517	0.444131	NA
ENSRNOG00000048195	528.856	0.391276	0.186042	2.10315	0.0354522	0.444131	NA
ENSRNOG00000005927	3215.74	-0.305761	0.145383	-2.10314	0.0354539	0.444131	NA
ENSRNOG00000015971	5298.05	-0.23093	0.109833	-2.10256	0.0355043	0.444131	NA
ENSRNOG00000028512	1346.59	0.362092	0.172255	2.10206	0.0355476	0.444131	NA
ENSRNOG00000046133	227.935	0.471094	0.22415	2.10169	0.0355805	0.444131	NA
ENSRNOG00000009513	11940.2	0.317754	0.151209	2.10142	0.0356043	0.444131	NA
ENSRNOG00000011180	302.204	-0.418454	0.199133	-2.10138	0.0356076	0.444131	NA
ENSRNOG00000027017	382.711	0.436397	0.207679	2.10131	0.0356136	0.444131	NA
ENSRNOG00000025117	26.1222	-1.06497	0.506867	-2.10109	0.0356328	NA	DOWN
ENSRNOG00000011984	9924.19	0.268899	0.127992	2.1009	0.0356494	0.444131	NA
ENSRNOG00000002347	351.061	-0.352406	0.167764	-2.1006	0.035676	0.444131	NA
ENSRNOG00000018949	110.698	0.677866	0.322763	2.1002	0.0357115	0.444138	UP
ENSRNOG00000019885	1038.3	-0.32837	0.156406	-2.09948	0.0357747	0.444324	NA
ENSRNOG00000021042	15050.5	0.309199	0.1473	2.0991	0.0358078	0.444324	NA
ENSRNOG00000047191	46.0702	0.818076	0.389902	2.09816	0.0358912	0.444324	UP
ENSRNOG00000018047	4224.6	0.213438	0.101729	2.0981	0.0358964	0.444324	NA
ENSRNOG00000049814	2781.45	-0.254728	0.121412	-2.09804	0.0359015	0.444324	NA
ENSRNOG00000010090	373.038	-0.431889	0.205922	-2.09734	0.0359636	0.44466	NA
ENSRNOG00000049931	3115.98	0.387113	0.184616	2.09686	0.0360063	0.444755	NA
ENSRNOG00000005323	4288.68	-0.378265	0.180531	-2.09529	0.0361452	0.4458	NA
ENSRNOG00000018765	1359.78	0.450808	0.215171	2.09511	0.0361611	0.4458	NA
ENSRNOG00000005256	2331.82	-0.369424	0.176417	-2.09404	0.0362561	0.446538	NA
ENSRNOG00000003398	241.052	0.465174	0.222213	2.09337	0.0363159	0.44684	NA
ENSRNOG00000059374	6.59574	-2.47154	1.18154	-2.09179	0.0364577	NA	DOWN
ENSRNOG00000006328	443.178	-0.398664	0.190595	-2.09168	0.0364674	0.448271	NA
ENSRNOG00000010794	2683.88	0.276055	0.132058	2.09042	0.0365804	0.449224	NA
ENSRNOG00000011521	1386.52	-0.413393	0.197828	-2.08966	0.0366481	0.449621	NA
ENSRNOG00000015440	907.283	-0.428288	0.205025	-2.08896	0.0367117	0.449967	NA
ENSRNOG00000013681	698.489	0.32534	0.15583	2.08779	0.0368167	0.449968	NA
ENSRNOG00000031802	1225.73	-0.658058	0.315218	-2.08763	0.0368315	0.449968	DOWN
ENSRNOG00000018089	3373.19	0.300625	0.144006	2.08758	0.0368355	0.449968	NA
ENSRNOG00000003127	5381.34	0.336042	0.160995	2.08727	0.0368633	0.449968	NA
ENSRNOG00000014089	176.609	-0.625481	0.299705	-2.08699	0.036889	0.449968	DOWN
ENSRNOG00000000390	32.7896	-0.996477	0.477479	-2.08695	0.0368922	NA	DOWN
ENSRNOG00000016246	2204.52	-0.453146	0.217272	-2.08562	0.0370129	0.450878	NA
ENSRNOG00000006649	6216.12	-0.324121	0.155425	-2.08538	0.0370346	0.450878	NA
ENSRNOG00000047967	2.20441	4.56944	2.19138	2.08518	0.0370526	NA	UP
ENSRNOG00000033235	71.9793	0.638015	0.30613	2.08413	0.0371482	0.451827	UP
ENSRNOG00000005726	1840.35	-0.650124	0.312063	-2.08331	0.0372227	0.452199	DOWN
ENSRNOG00000008331	854.586	-0.406822	0.195304	-2.08301	0.0372499	0.452199	NA
ENSRNOG00000007733	24.2185	-1.19264	0.572725	-2.0824	0.0373056	NA	DOWN
ENSRNOG00000007831	920.807	-0.284163	0.136473	-2.08219	0.0373247	0.452674	NA
ENSRNOG00000043094	4730.7	-0.212686	0.102181	-2.08146	0.0373917	0.453054	NA
ENSRNOG00000031298	428.246	0.347903	0.167214	2.08058	0.0374723	0.453464	NA
ENSRNOG00000043071	7.10768	2.32295	1.11649	2.08058	0.0374726	NA	UP
ENSRNOG00000012237	948.411	-0.442314	0.212619	-2.08031	0.037497	0.453464	NA
ENSRNOG00000009430	2307.51	-0.280509	0.134933	-2.07887	0.0376289	0.454017	NA
ENSRNOG00000004208	717.396	-0.417674	0.200929	-2.07872	0.0376432	0.454017	NA
ENSRNOG00000019999	2102.27	0.27962	0.134529	2.07851	0.0376622	0.454017	NA
ENSRNOG00000019354	2653.32	-0.307594	0.148006	-2.07826	0.0376858	0.454017	NA
ENSRNOG00000018286	2.03765	-4.4987	2.16534	-2.0776	0.0377466	NA	DOWN
ENSRNOG00000025245	1018.17	0.278664	0.134296	2.075	0.0379862	0.456775	NA
ENSRNOG00000002835	1099.68	-0.338892	0.163321	-2.075	0.0379866	0.456775	NA
ENSRNOG00000017326	1524.32	-0.29401	0.141786	-2.07362	0.0381149	0.457506	NA
ENSRNOG00000027511	430.271	0.374541	0.180656	2.07322	0.0381515	0.457506	NA
ENSRNOG00000010306	24394.7	0.391204	0.188707	2.07307	0.0381654	0.457506	NA
ENSRNOG00000026299	95.9325	-0.649136	0.313291	-2.07199	0.0382664	0.457506	DOWN
ENSRNOG00000021006	6842.27	0.371419	0.179322	2.07123	0.038337	0.457506	NA
ENSRNOG00000051238	861.915	-0.285267	0.137734	-2.07115	0.0383444	0.457506	NA
ENSRNOG00000006368	7497.41	-0.264072	0.127531	-2.07066	0.038391	0.457506	NA
ENSRNOG00000053109	841.578	0.347544	0.16785	2.07056	0.0384002	0.457506	NA
ENSRNOG00000001520	128.656	-0.545138	0.263323	-2.07023	0.0384311	0.457506	DOWN
ENSRNOG00000015974	1835.14	0.502374	0.242677	2.07013	0.0384398	0.457506	UP
ENSRNOG00000000047	1699.48	0.309181	0.149372	2.06988	0.038464	0.457506	NA
ENSRNOG00000024813	343.383	-0.337823	0.163223	-2.06971	0.0384798	0.457506	NA
ENSRNOG00000003889	3411.73	-0.281013	0.135809	-2.06917	0.0385298	0.457672	NA
ENSRNOG00000011320	232.679	0.486565	0.235206	2.06868	0.0385764	0.457797	NA
ENSRNOG00000047089	696.906	0.383619	0.185518	2.06782	0.0386566	0.458321	NA
ENSRNOG00000032991	17373.3	-0.248195	0.120067	-2.06715	0.0387203	0.458648	NA
ENSRNOG00000049377	5.06955	3.22082	1.55847	2.06665	0.0387669	NA	UP
ENSRNOG00000025324	12034.1	-0.220368	0.106678	-2.06573	0.0388537	0.459799	NA
ENSRNOG00000023320	5.54621	-2.55517	1.23815	-2.06369	0.0390468	NA	DOWN
ENSRNOG00000005540	814.992	-0.368418	0.178683	-2.06185	0.0392216	0.46226	NA
ENSRNOG00000032735	909.557	-0.41587	0.201721	-2.06162	0.0392444	0.46226	NA
ENSRNOG00000008980	433.225	-0.403239	0.195596	-2.0616	0.0392462	0.46226	NA
ENSRNOG00000058449	5.69222	2.54068	1.23272	2.06104	0.0392994	NA	UP
ENSRNOG00000008580	441.308	-0.402568	0.195377	-2.06047	0.0393538	0.46226	NA
ENSRNOG00000018237	37573.3	0.331902	0.161113	2.06005	0.0393936	0.46226	NA
ENSRNOG00000011341	226.877	-0.575442	0.279365	-2.05983	0.0394151	0.46226	DOWN
ENSRNOG00000009289	440.191	0.345876	0.167973	2.05911	0.0394837	0.46226	NA
ENSRNOG00000016210	944.588	-0.442447	0.214879	-2.05905	0.0394896	0.46226	NA
ENSRNOG00000020714	683.149	0.468059	0.227398	2.05833	0.0395585	0.46226	NA
ENSRNOG00000014605	585.435	-0.315761	0.153408	-2.05831	0.0395606	0.46226	NA
ENSRNOG00000016224	510.058	0.400534	0.19461	2.05813	0.0395774	0.46226	NA
ENSRNOG00000005343	67.0105	0.742517	0.360784	2.05806	0.0395839	0.46226	UP
ENSRNOG00000012123	758.537	0.451184	0.219243	2.05792	0.0395982	0.46226	NA
ENSRNOG00000021794	1877.33	0.340878	0.165662	2.05767	0.0396223	0.46226	NA
ENSRNOG00000006756	30902.9	0.331134	0.160983	2.05695	0.0396912	0.46226	NA
ENSRNOG00000029146	1583.86	0.512252	0.249041	2.0569	0.0396958	0.46226	UP
ENSRNOG00000039390	247.772	0.485809	0.236209	2.05669	0.0397161	0.46226	NA
ENSRNOG00000007491	5158.83	0.208271	0.101266	2.05668	0.039717	0.46226	NA
ENSRNOG00000009079	4940.56	-0.246126	0.119718	-2.05588	0.0397938	0.462558	NA
ENSRNOG00000017962	4008.38	0.33749	0.164176	2.05566	0.0398154	0.462558	NA
ENSRNOG00000059163	141.503	0.472077	0.229752	2.05473	0.0399054	0.46318	NA
ENSRNOG00000020480	3915.87	0.236362	0.11514	2.05282	0.0400903	0.46426	NA
ENSRNOG00000047296	2952.84	-0.532948	0.259636	-2.05267	0.0401042	0.46426	DOWN
ENSRNOG00000020201	4256.14	0.234216	0.114105	2.05263	0.0401082	0.46426	NA
ENSRNOG00000007325	781.69	-0.262834	0.12815	-2.05099	0.0402683	0.465657	NA
ENSRNOG00000008196	344.477	0.36724	0.179086	2.05064	0.0403021	0.465657	NA
ENSRNOG00000021102	1830.76	0.294594	0.14374	2.04949	0.0404144	0.46653	NA
ENSRNOG00000010584	973.731	-0.374177	0.182606	-2.04909	0.040453	0.466551	NA
ENSRNOG00000027955	2542.82	0.275464	0.134545	2.04737	0.0406217	0.468071	NA
ENSRNOG00000029064	203.358	-0.418165	0.204406	-2.04575	0.0407809	0.469187	NA
ENSRNOG00000017093	845.098	0.372461	0.182076	2.04563	0.0407925	0.469187	NA
ENSRNOG00000011688	84.3036	-0.650014	0.317855	-2.045	0.0408545	0.469476	DOWN
ENSRNOG00000005492	2545.56	0.246185	0.120424	2.04432	0.0409221	0.469827	NA
ENSRNOG00000010919	282.647	-0.45575	0.223006	-2.04367	0.040986	0.469939	NA
ENSRNOG00000016364	863.716	0.307875	0.150673	2.04334	0.0410192	0.469939	NA
ENSRNOG00000022932	1099.24	0.287405	0.140684	2.0429	0.0410618	0.469939	NA
ENSRNOG00000059715	345.107	-0.351098	0.171939	-2.04199	0.0411529	0.469939	NA
ENSRNOG00000010635	3630.37	0.350786	0.17182	2.04159	0.0411926	0.469939	NA
ENSRNOG00000018916	3878.4	0.339083	0.166109	2.04133	0.0412179	0.469939	NA
ENSRNOG00000014718	2147.57	-0.330751	0.162032	-2.04126	0.0412248	0.469939	NA
ENSRNOG00000005930	1833.83	0.39277	0.192418	2.04123	0.0412279	0.469939	NA
ENSRNOG00000008734	905.826	-0.347225	0.170238	-2.03964	0.041386	0.471318	NA
ENSRNOG00000015113	318.11	0.34407	0.168775	2.03864	0.0414864	0.471684	NA
ENSRNOG00000016950	1994.09	-0.316252	0.155143	-2.03845	0.0415046	0.471684	NA
ENSRNOG00000019338	798.489	0.33602	0.164865	2.03815	0.0415347	0.471684	NA
ENSRNOG00000054889	2.6557	4.84642	2.37818	2.03787	0.0415627	NA	UP
ENSRNOG00000024640	95.84	0.653421	0.320645	2.03783	0.0415668	0.471684	UP
ENSRNOG00000007650	42783.3	0.568467	0.279125	2.03661	0.0416896	0.472342	UP
ENSRNOG00000027444	257.07	0.472746	0.232168	2.03623	0.0417277	0.472342	NA
ENSRNOG00000024647	3460.89	-0.278709	0.136958	-2.035	0.041851	0.472342	NA
ENSRNOG00000030467	539.945	0.348659	0.171342	2.03487	0.041864	0.472342	NA
ENSRNOG00000005333	4527.61	-0.277145	0.136238	-2.03426	0.0419252	0.472342	NA
ENSRNOG00000028884	13769.7	0.365603	0.179759	2.03386	0.0419662	0.472342	NA
ENSRNOG00000007053	366.508	-0.36829	0.181086	-2.03379	0.041973	0.472342	NA
ENSRNOG00000007784	3113.3	0.349769	0.171982	2.03375	0.0419764	0.472342	NA
ENSRNOG00000015461	8499.43	0.224358	0.110411	2.03202	0.0421517	0.472342	NA
ENSRNOG00000060005	14789.9	0.213398	0.105035	2.03168	0.0421857	0.472342	NA
ENSRNOG00000014670	3517.79	-0.310273	0.152722	-2.03161	0.0421927	0.472342	NA
ENSRNOG00000022622	210.204	0.444741	0.218918	2.03155	0.0421997	0.472342	NA
ENSRNOG00000007319	33262.7	0.279566	0.137615	2.03151	0.0422032	0.472342	NA
ENSRNOG00000050881	223.707	0.516281	0.254218	2.03086	0.0422692	0.472342	UP
ENSRNOG00000055909	59.108	0.773383	0.380942	2.03019	0.0423375	0.472342	UP
ENSRNOG00000020202	540.955	0.27985	0.137858	2.02999	0.0423579	0.472342	NA
ENSRNOG00000012975	2504.68	0.239226	0.11788	2.02941	0.0424167	0.472342	NA
ENSRNOG00000015088	122.661	-0.751315	0.370225	-2.02935	0.0424229	0.472342	DOWN
ENSRNOG00000002036	1409.12	-0.278498	0.137238	-2.0293	0.0424279	0.472342	NA
ENSRNOG00000018334	1197.98	0.270028	0.133071	2.0292	0.0424383	0.472342	NA
ENSRNOG00000017765	2390.16	-0.264813	0.130502	-2.02918	0.04244	0.472342	NA
ENSRNOG00000002943	2229.05	0.431498	0.212692	2.02874	0.0424845	0.472342	NA
ENSRNOG00000005724	1265.99	-0.248414	0.122495	-2.02795	0.0425653	0.472342	NA
ENSRNOG00000021521	125.556	-0.608228	0.299944	-2.02781	0.0425799	0.472342	DOWN
ENSRNOG00000028930	1968.25	-0.428153	0.211162	-2.02761	0.0426004	0.472342	NA
ENSRNOG00000054562	427.528	-0.455932	0.224904	-2.02723	0.0426389	0.472342	NA
ENSRNOG00000028649	2623.37	-0.386854	0.190854	-2.02696	0.0426661	0.472342	NA
ENSRNOG00000002879	1579.62	0.248355	0.122548	2.02659	0.0427039	0.472342	NA
ENSRNOG00000054344	2023.58	0.250204	0.123481	2.02626	0.0427386	0.472342	NA
ENSRNOG00000004831	3978.69	-0.454833	0.224472	-2.02624	0.0427407	0.472342	NA
ENSRNOG00000033176	305.852	-0.412202	0.203485	-2.02571	0.0427946	0.472526	NA
ENSRNOG00000047516	1139.52	-0.264901	0.130802	-2.02521	0.0428462	0.472685	NA
ENSRNOG00000014851	402.121	-0.407807	0.201404	-2.02482	0.0428858	0.472688	NA
ENSRNOG00000056889	1899.06	0.277364	0.137017	2.02431	0.0429384	0.472688	NA
ENSRNOG00000007472	4949.23	-0.336431	0.166213	-2.0241	0.0429596	0.472688	NA
ENSRNOG00000016465	3896.82	0.321807	0.159038	2.02346	0.0430259	0.472688	NA
ENSRNOG00000012121	3043.89	0.344686	0.170379	2.02306	0.0430668	0.472688	NA
ENSRNOG00000000796	1264.44	-0.356828	0.176383	-2.02303	0.0430698	0.472688	NA
ENSRNOG00000001030	10534.6	0.238806	0.118162	2.021	0.0432793	0.474577	NA
ENSRNOG00000017873	35.3416	0.989429	0.489723	2.02039	0.0433433	NA	UP
ENSRNOG00000017644	1599.36	-0.319715	0.158348	-2.01907	0.0434804	0.475312	NA
ENSRNOG00000047697	2.64704	4.84176	2.39843	2.01872	0.043516	NA	UP
ENSRNOG00000015499	269.127	0.783864	0.388443	2.01797	0.0435948	0.475312	UP
ENSRNOG00000012886	1199.8	-0.356998	0.176925	-2.01779	0.0436127	0.475312	NA
ENSRNOG00000016776	2768.68	0.295229	0.146354	2.01722	0.0436721	0.475312	NA
ENSRNOG00000002073	4.64945	-3.06062	1.51745	-2.01695	0.0437008	NA	DOWN
ENSRNOG00000021125	5070.34	0.481423	0.238803	2.01599	0.0438013	0.475312	NA
ENSRNOG00000049912	14209.7	0.395649	0.196263	2.01592	0.0438088	0.475312	NA
ENSRNOG00000006048	1147.5	-0.328809	0.163113	-2.01583	0.0438173	0.475312	NA
ENSRNOG00000011678	818.229	-0.307394	0.152507	-2.01561	0.0438409	0.475312	NA
ENSRNOG00000018791	1286.01	0.336252	0.16685	2.01529	0.0438739	0.475312	NA
ENSRNOG00000032150	3980.19	0.199351	0.0989291	2.01509	0.0438954	0.475312	NA
ENSRNOG00000045698	513.649	-0.393032	0.195046	-2.01507	0.0438971	0.475312	NA
ENSRNOG00000012062	8896.68	0.276977	0.137468	2.01485	0.0439202	0.475312	NA
ENSRNOG00000016897	5.94502	2.97213	1.47524	2.01467	0.0439393	NA	UP
ENSRNOG00000024678	115.221	-0.630767	0.313089	-2.01466	0.0439403	0.475312	DOWN
ENSRNOG00000023304	1053.88	-0.455679	0.226187	-2.01461	0.0439453	0.475312	NA
ENSRNOG00000055631	318.026	-0.593144	0.29449	-2.01414	0.043995	0.475312	DOWN
ENSRNOG00000003223	9388.59	-0.3076	0.15273	-2.01401	0.0440086	0.475312	NA
ENSRNOG00000021269	53576.1	-0.291996	0.145001	-2.01375	0.0440355	0.475312	NA
ENSRNOG00000021773	23827.9	0.195429	0.0970508	2.01368	0.0440433	0.475312	NA
ENSRNOG00000017585	1623.66	0.381856	0.189644	2.01354	0.0440575	0.475312	NA
ENSRNOG00000002884	615.367	-0.321165	0.159558	-2.01284	0.0441313	0.475628	NA
ENSRNOG00000055247	763.184	-0.401712	0.199618	-2.01241	0.0441771	0.475628	NA
ENSRNOG00000007177	1927.32	-0.264193	0.131296	-2.0122	0.0441992	0.475628	NA
ENSRNOG00000014000	848.788	-0.355045	0.176549	-2.01102	0.0443229	0.47573	NA
ENSRNOG00000009338	407.288	-0.355628	0.176853	-2.01087	0.0443393	0.47573	NA
ENSRNOG00000049828	2368.47	0.413254	0.205513	2.01084	0.044342	0.47573	NA
ENSRNOG00000016356	10219.9	0.247292	0.122989	2.01069	0.0443585	0.47573	NA
ENSRNOG00000043390	754.267	-0.423377	0.210616	-2.01018	0.0444118	0.475899	NA
ENSRNOG00000017311	1143.54	0.235643	0.11733	2.00839	0.0446021	0.477203	NA
ENSRNOG00000032261	5.16653	3.84302	1.91357	2.00829	0.0446122	NA	UP
ENSRNOG00000026605	35957.6	0.58023	0.288962	2.00798	0.0446457	0.477203	UP
ENSRNOG00000034182	210.847	0.549808	0.27382	2.00792	0.0446522	0.477203	UP
ENSRNOG00000001640	1672.19	-0.30568	0.15228	-2.00735	0.0447119	0.477203	NA
ENSRNOG00000014907	319.088	-0.388016	0.19332	-2.00712	0.0447365	0.477203	NA
ENSRNOG00000017917	28.6237	0.963667	0.480158	2.00698	0.044752	NA	UP
ENSRNOG00000028576	2.61001	-4.85997	2.42185	-2.00672	0.0447797	NA	DOWN
ENSRNOG00000013024	1984.66	-0.284263	0.141658	-2.00668	0.0447836	0.477203	NA
ENSRNOG00000015939	508.011	-0.322014	0.160497	-2.00636	0.0448179	0.477203	NA
ENSRNOG00000004778	80.2361	0.682417	0.340153	2.00621	0.0448341	0.477203	UP
ENSRNOG00000014251	483.905	-0.34845	0.173927	-2.00343	0.0451311	0.479927	NA
ENSRNOG00000007302	276.73	-0.445327	0.22234	-2.00291	0.0451868	0.479927	NA
ENSRNOG00000009484	1157.09	-0.323105	0.16133	-2.00276	0.0452034	0.479927	NA
ENSRNOG00000019439	2777.33	0.386204	0.193017	2.00088	0.0454057	0.481672	NA
ENSRNOG00000015076	79.6146	-0.664108	0.332059	-1.99997	0.0455031	0.481947	DOWN
ENSRNOG00000038001	11787	0.248697	0.124372	1.99961	0.0455419	0.481947	NA
ENSRNOG00000025625	122.715	0.58864	0.294413	1.99937	0.0455687	0.481947	UP
ENSRNOG00000014078	14853.4	0.366585	0.183363	1.99923	0.0455834	0.481947	NA
ENSRNOG00000017307	4124.96	-0.211338	0.105747	-1.99853	0.0456595	0.48235	NA
ENSRNOG00000060703	2489.3	-0.312175	0.156284	-1.99749	0.0457723	0.483139	NA
ENSRNOG00000000962	1168.86	0.290506	0.145506	1.99652	0.0458775	0.483848	NA
ENSRNOG00000018288	4745.07	-0.461043	0.230975	-1.99607	0.0459261	0.483958	NA
ENSRNOG00000037229	2213.51	0.334209	0.167471	1.99563	0.0459747	0.484069	NA
ENSRNOG00000012108	207.212	0.421399	0.211233	1.99495	0.0460487	0.484168	NA
ENSRNOG00000011323	562.49	0.275746	0.138266	1.99432	0.0461173	0.484168	NA
ENSRNOG00000002697	2679.46	0.235778	0.118233	1.99418	0.046132	0.484168	NA
ENSRNOG00000057143	9.32878	-1.73663	0.871171	-1.99344	0.0462133	NA	DOWN
ENSRNOG00000009956	6523.14	-0.409891	0.205634	-1.9933	0.0462283	0.484168	NA
ENSRNOG00000057092	3752.72	-0.228608	0.114746	-1.99229	0.0463388	0.484168	NA
ENSRNOG00000012960	2662.18	0.267725	0.134384	1.99224	0.0463444	0.484168	NA
ENSRNOG00000057031	332.578	-0.34713	0.174249	-1.99215	0.0463543	0.484168	NA
ENSRNOG00000034272	688.48	-0.483947	0.242942	-1.99203	0.0463682	0.484168	NA
ENSRNOG00000048357	371.834	0.341596	0.171487	1.99196	0.046375	0.484168	NA
ENSRNOG00000050437	592.63	-0.518178	0.260215	-1.99134	0.0464434	0.484168	DOWN
ENSRNOG00000007341	57.6205	-0.700044	0.351649	-1.99075	0.0465087	0.484168	DOWN
ENSRNOG00000013975	636.234	0.32312	0.162334	1.99046	0.0465399	0.484168	NA
ENSRNOG00000017428	8868.12	-0.4657	0.23403	-1.98991	0.0466005	0.484168	NA
ENSRNOG00000013940	303.851	-0.488435	0.245458	-1.98989	0.0466028	0.484168	NA
ENSRNOG00000011627	3547.63	-0.329657	0.165713	-1.98932	0.046666	0.484168	NA
ENSRNOG00000047864	2982.33	0.292489	0.14703	1.98931	0.0466673	0.484168	NA
ENSRNOG00000000988	4366.6	0.255616	0.128496	1.9893	0.046668	0.484168	NA
ENSRNOG00000014004	2726.43	-0.339332	0.170613	-1.9889	0.046712	0.484168	NA
ENSRNOG00000020938	10562.8	0.215323	0.108264	1.98888	0.0467149	0.484168	NA
ENSRNOG00000011910	2576.8	-0.233072	0.117205	-1.98859	0.0467467	0.484168	NA
ENSRNOG00000021886	1834.28	0.361252	0.181732	1.98783	0.04683	0.484635	NA
ENSRNOG00000003596	5.33061	-3.40475	1.71292	-1.98769	0.0468463	NA	DOWN
ENSRNOG00000008949	2.54577	-4.82064	2.42597	-1.9871	0.0469114	NA	DOWN
ENSRNOG00000017447	10498.6	-0.297816	0.149962	-1.98594	0.0470401	0.485623	NA
ENSRNOG00000002135	636.16	-0.294102	0.148103	-1.98579	0.0470561	0.485623	NA
ENSRNOG00000021052	2010.57	-0.352061	0.177314	-1.98552	0.0470864	0.485623	NA
ENSRNOG00000012329	16488.9	0.261906	0.131916	1.98541	0.0470993	0.485623	NA
ENSRNOG00000011280	310.719	-0.528678	0.266304	-1.98524	0.0471174	0.485623	DOWN
ENSRNOG00000014104	2.5089	-4.80083	2.41836	-1.98516	0.0471267	NA	DOWN
ENSRNOG00000011414	11920	0.223675	0.112688	1.98491	0.0471549	0.485623	NA
ENSRNOG00000038909	184.788	-0.555391	0.279954	-1.98387	0.0472704	0.486114	DOWN
ENSRNOG00000009278	256.392	-0.445423	0.224531	-1.98379	0.0472792	0.486114	NA
ENSRNOG00000000457	2333.09	0.261722	0.131994	1.98284	0.0473852	0.486811	NA
ENSRNOG00000040024	2.52819	4.77455	2.40832	1.98252	0.0474212	NA	UP
ENSRNOG00000017901	2.56751	4.79033	2.41676	1.98213	0.0474648	NA	UP
ENSRNOG00000018517	108.684	-0.62224	0.314023	-1.98151	0.0475344	0.487129	DOWN
ENSRNOG00000001317	1091.24	-0.261349	0.131914	-1.9812	0.0475684	0.487129	NA
ENSRNOG00000022249	2452.41	-0.462377	0.233383	-1.9812	0.0475689	0.487129	NA
ENSRNOG00000008610	303.27	-0.477338	0.240955	-1.98103	0.047588	0.487129	NA
ENSRNOG00000014084	5385.86	-0.284	0.143373	-1.98085	0.047608	0.487129	NA
ENSRNOG00000012369	1185.65	-0.311067	0.157078	-1.98034	0.0476654	0.487324	NA
ENSRNOG00000060825	3800.42	0.219494	0.110899	1.97923	0.0477906	0.487891	NA
ENSRNOG00000006839	1120.13	-0.322284	0.162839	-1.97916	0.0477978	0.487891	NA
ENSRNOG00000015187	3118.98	0.366184	0.18511	1.9782	0.047906	0.488603	NA
ENSRNOG00000022938	254.251	-0.417399	0.211151	-1.97678	0.0480669	0.489691	NA
ENSRNOG00000018487	35798.2	0.230002	0.116364	1.97657	0.0480898	0.489691	NA
ENSRNOG00000049034	184.642	0.422931	0.214017	1.97616	0.0481371	0.48978	NA
ENSRNOG00000021119	1052.54	0.321252	0.162607	1.97563	0.0481962	0.489988	NA
ENSRNOG00000008659	5303.17	-0.392008	0.198525	-1.9746	0.0483132	0.490742	NA
ENSRNOG00000006383	884.373	-0.317143	0.16064	-1.97425	0.0483538	0.490742	NA
ENSRNOG00000019848	3456.61	-0.238346	0.120759	-1.97373	0.0484126	0.490742	NA
ENSRNOG00000061058	7217.73	-0.290808	0.147348	-1.97362	0.0484249	0.490742	NA
ENSRNOG00000059017	1581.92	-0.308156	0.1562	-1.97283	0.0485154	0.491168	NA
ENSRNOG00000001201	2805.55	0.374766	0.190005	1.97241	0.0485633	0.491168	NA
ENSRNOG00000020643	7570.93	0.286541	0.145301	1.97205	0.0486042	0.491168	NA
ENSRNOG00000002755	3094.06	-0.257193	0.130429	-1.97189	0.0486217	0.491168	NA
ENSRNOG00000013141	8447.09	-0.249522	0.126632	-1.97045	0.0487863	0.492411	NA
ENSRNOG00000053122	137.093	-0.527143	0.26758	-1.97004	0.0488337	0.492411	DOWN
ENSRNOG00000004304	662.147	-0.310261	0.15753	-1.96953	0.048892	0.492411	NA
ENSRNOG00000020979	32124.3	0.448493	0.227723	1.96946	0.0488999	0.492411	NA
ENSRNOG00000036925	9.96475	1.98353	1.0073	1.96915	0.0489361	NA	UP
ENSRNOG00000059480	1924.87	-0.299882	0.152298	-1.96905	0.0489479	0.492504	NA
ENSRNOG00000023640	5.09244	2.73766	1.39053	1.9688	0.0489765	NA	UP
ENSRNOG00000057256	18.6661	-1.17219	0.5954	-1.96875	0.0489816	NA	DOWN
ENSRNOG00000033056	29.7806	-0.986036	0.500929	-1.96842	0.0490203	NA	DOWN
ENSRNOG00000012982	525.195	-0.381632	0.193941	-1.96778	0.0490938	0.492793	NA
ENSRNOG00000017847	7141.16	0.317412	0.161316	1.96764	0.0491099	0.492793	NA
ENSRNOG00000017265	3920.92	-0.393603	0.200066	-1.96737	0.0491406	0.492793	NA
ENSRNOG00000000531	210.396	0.447537	0.227491	1.96728	0.0491515	0.492793	NA
ENSRNOG00000000282	2.63484	-3.81749	1.94105	-1.96671	0.049217	NA	DOWN
ENSRNOG00000002841	1605.89	-0.54006	0.274608	-1.96666	0.0492225	0.492793	DOWN
ENSRNOG00000049259	208.17	-0.504086	0.256341	-1.96647	0.0492445	0.492793	DOWN
ENSRNOG00000046283	1388.06	0.276414	0.140566	1.96644	0.0492482	0.492793	NA
ENSRNOG00000015602	2634.05	-0.333209	0.169483	-1.96603	0.0492947	0.49287	NA
ENSRNOG00000008642	1856.88	0.421104	0.214285	1.96516	0.0493961	0.493231	NA
ENSRNOG00000026616	3497.07	0.552912	0.281388	1.96494	0.0494209	0.493231	UP
ENSRNOG00000032436	955.481	-0.241109	0.122729	-1.96457	0.0494643	0.493231	NA
ENSRNOG00000020255	39105.4	0.194052	0.0988016	1.96406	0.0495236	0.493231	NA
ENSRNOG00000007821	1345.58	-0.25386	0.129264	-1.96388	0.0495436	0.493231	NA
ENSRNOG00000050828	12620.3	0.349759	0.178112	1.96371	0.0495639	0.493231	NA
ENSRNOG00000013123	68.5516	-0.81431	0.414867	-1.96282	0.049667	0.493677	DOWN
ENSRNOG00000056894	619.1	-0.289672	0.147616	-1.96233	0.049724	0.493677	NA
ENSRNOG00000013851	1404.09	0.278381	0.141863	1.96232	0.0497254	0.493677	NA
ENSRNOG00000039819	3215.16	-0.266784	0.135999	-1.96166	0.0498019	0.49392	NA
ENSRNOG00000052721	539.863	-0.352062	0.179498	-1.96138	0.0498352	0.49392	NA
ENSRNOG00000033299	16532	-1.01472	0.517424	-1.96111	0.0498665	0.49392	DOWN
ENSRNOG00000048961	1328.05	-0.412085	0.210243	-1.96004	0.0499907	0.494764	NA
ENSRNOG00000046848	932.028	0.277882	0.14183	1.95927	0.0500817	0.495278	NA
ENSRNOG00000010795	1034.26	-0.456386	0.23322	-1.95689	0.0503608	0.497407	NA
ENSRNOG00000010308	1715.06	-0.355103	0.181494	-1.95655	0.0504003	0.497407	NA
ENSRNOG00000031483	50.0219	1.11685	0.570876	1.95638	0.05042	0.497407	NA
ENSRNOG00000022015	348.549	-0.481783	0.246298	-1.9561	0.0504537	0.497407	NA
ENSRNOG00000003643	116.97	-0.846977	0.433225	-1.95505	0.0505768	0.498233	NA
ENSRNOG00000056128	300.894	-0.393132	0.201119	-1.95472	0.0506159	0.498233	NA
ENSRNOG00000025076	3673.03	-0.207086	0.105973	-1.95415	0.0506839	0.498236	NA
ENSRNOG00000061059	156.704	0.537477	0.275107	1.9537	0.0507363	0.498236	NA
ENSRNOG00000017306	2593.91	0.434731	0.222529	1.95359	0.0507497	0.498236	NA
ENSRNOG00000009609	975.886	-0.351882	0.180179	-1.95295	0.0508252	0.498236	NA
ENSRNOG00000005917	941.664	-0.282959	0.1449	-1.95279	0.050844	0.498236	NA
ENSRNOG00000000024	501.199	0.354758	0.181673	1.95273	0.0508516	0.498236	NA
ENSRNOG00000025528	3747.25	-0.238229	0.122139	-1.95048	0.0511191	0.500462	NA
ENSRNOG00000002271	1721.2	-0.279448	0.143336	-1.94959	0.0512246	0.500462	NA
ENSRNOG00000006967	189.456	-0.44934	0.230487	-1.94952	0.0512328	0.500462	NA
ENSRNOG00000011752	280.097	-0.428839	0.220025	-1.94905	0.0512897	0.500462	NA
ENSRNOG00000047854	2877.64	0.282804	0.145142	1.94846	0.0513595	0.500462	NA
ENSRNOG00000011668	4128.31	0.266645	0.136856	1.94835	0.0513727	0.500462	NA
ENSRNOG00000032134	11418	0.308082	0.158213	1.94726	0.051504	0.500462	NA
ENSRNOG00000046192	520.46	0.306318	0.157324	1.94705	0.0515285	0.500462	NA
ENSRNOG00000014237	1244.87	-0.335248	0.172206	-1.94678	0.0515614	0.500462	NA
ENSRNOG00000020903	114.183	0.500898	0.257354	1.94634	0.0516141	0.500462	NA
ENSRNOG00000034241	547.873	-0.343816	0.176668	-1.94611	0.0516413	0.500462	NA
ENSRNOG00000013323	523.537	-0.429596	0.220765	-1.94595	0.0516611	0.500462	NA
ENSRNOG00000007518	5022.28	-0.208527	0.10721	-1.94502	0.0517723	0.500462	NA
ENSRNOG00000038905	984.744	-0.300983	0.154764	-1.94478	0.0518013	0.500462	NA
ENSRNOG00000005715	297.868	-0.396973	0.204137	-1.94464	0.0518186	0.500462	NA
ENSRNOG00000005733	3774.26	-0.273183	0.140482	-1.94461	0.0518214	0.500462	NA
ENSRNOG00000002420	2407.44	-0.236853	0.121807	-1.9445	0.0518356	0.500462	NA
ENSRNOG00000004827	6198.93	-0.233415	0.12005	-1.94431	0.0518575	0.500462	NA
ENSRNOG00000026963	39614.2	-0.242228	0.124615	-1.94381	0.0519185	0.500462	NA
ENSRNOG00000016444	740.493	0.303236	0.156038	1.94334	0.0519745	0.500462	NA
ENSRNOG00000005713	208.969	-0.48556	0.249877	-1.9432	0.0519923	0.500462	NA
ENSRNOG00000023496	300.116	0.591915	0.304621	1.94312	0.0520019	0.500462	NA
ENSRNOG00000021185	13105.3	0.382465	0.196875	1.94268	0.0520549	0.500462	NA
ENSRNOG00000055292	134.49	-0.493422	0.254042	-1.94228	0.052103	0.500462	NA
ENSRNOG00000024507	192.157	-0.596094	0.306919	-1.94218	0.0521149	0.500462	NA
ENSRNOG00000001222	3082.64	0.315802	0.162603	1.94216	0.0521173	0.500462	NA
ENSRNOG00000002434	320.834	0.37551	0.193385	1.94178	0.052164	0.500462	NA
ENSRNOG00000043866	7120.67	-0.51495	0.265216	-1.94163	0.0521823	0.500462	NA
ENSRNOG00000018567	840.552	0.270122	0.13916	1.9411	0.0522467	0.500698	NA
ENSRNOG00000030494	14.2862	-1.3104	0.675158	-1.94088	0.0522725	NA	NA
ENSRNOG00000048365	8361.06	-0.249138	0.128419	-1.94004	0.0523752	0.500698	NA
ENSRNOG00000019544	369.986	-0.325224	0.16767	-1.93967	0.0524198	0.500698	NA
ENSRNOG00000009823	1733.97	0.361838	0.186557	1.93956	0.0524331	0.500698	NA
ENSRNOG00000003901	1373.09	-0.361884	0.186585	-1.93952	0.0524384	0.500698	NA
ENSRNOG00000020678	2269.5	0.372619	0.192124	1.93947	0.0524436	0.500698	NA
ENSRNOG00000014534	2.49201	-3.72656	1.92143	-1.93947	0.052444	NA	NA
ENSRNOG00000057127	2.49972	-4.79592	2.4732	-1.93916	0.0524821	NA	NA
ENSRNOG00000022999	215.287	-0.491504	0.253624	-1.93793	0.0526322	0.502121	NA
ENSRNOG00000020060	18649.4	0.260261	0.134343	1.93728	0.0527108	0.502226	NA
ENSRNOG00000002203	996.233	-0.350729	0.181056	-1.93713	0.0527298	0.502226	NA
ENSRNOG00000046028	116.066	-0.572567	0.295615	-1.93686	0.0527619	0.502226	NA
ENSRNOG00000056996	5.5419	-2.61232	1.34958	-1.93566	0.0529097	NA	NA
ENSRNOG00000012576	6572.08	0.407833	0.210717	1.93546	0.0529341	0.503488	NA
ENSRNOG00000020467	632.27	-0.284666	0.147162	-1.93438	0.0530663	0.503803	NA
ENSRNOG00000015332	232.713	-0.388985	0.201101	-1.93427	0.0530797	0.503803	NA
ENSRNOG00000009170	852.436	-0.317623	0.164212	-1.93422	0.0530862	0.503803	NA
ENSRNOG00000007125	1080.58	-0.235251	0.121677	-1.93341	0.0531857	0.504371	NA
ENSRNOG00000052469	1576.45	-0.327794	0.169606	-1.93268	0.053276	0.50485	NA
ENSRNOG00000051823	198.605	0.467447	0.241917	1.93227	0.0533265	0.504951	NA
ENSRNOG00000033970	2060.2	0.573076	0.296678	1.93164	0.0534039	0.505276	NA
ENSRNOG00000007756	12171.4	0.375342	0.194342	1.93135	0.0534403	0.505276	NA
ENSRNOG00000010598	597.15	0.259286	0.134287	1.93084	0.0535032	0.505494	NA
ENSRNOG00000004521	354.91	-0.354954	0.183878	-1.93038	0.0535599	0.505653	NA
ENSRNOG00000038183	68.9377	0.687914	0.356494	1.92966	0.0536486	0.505906	NA
ENSRNOG00000018421	10050.7	0.259537	0.134508	1.92952	0.0536663	0.505906	NA
ENSRNOG00000019506	6867.16	0.254021	0.131698	1.92881	0.0537543	0.506359	NA
ENSRNOG00000009197	25670.3	0.205322	0.106516	1.92761	0.0539036	0.506492	NA
ENSRNOG00000007445	5264.29	-0.202006	0.104801	-1.92753	0.0539141	0.506492	NA
ENSRNOG00000001351	4318.12	0.249382	0.12938	1.92751	0.0539163	0.506492	NA
ENSRNOG00000024801	1471.04	0.274141	0.142261	1.92703	0.0539756	0.506492	NA
ENSRNOG00000043377	7283.09	0.260791	0.135357	1.92669	0.0540187	0.506492	NA
ENSRNOG00000020782	2404.73	-0.210736	0.109384	-1.92657	0.0540327	0.506492	NA
ENSRNOG00000048800	249.247	-0.650153	0.337557	-1.92606	0.0540974	0.506492	NA
ENSRNOG00000019211	17455.5	0.222581	0.115582	1.92574	0.0541367	0.506492	NA
ENSRNOG00000004549	2045.39	-0.221803	0.115185	-1.92563	0.0541506	0.506492	NA
ENSRNOG00000004410	940.584	-0.251875	0.13081	-1.9255	0.0541673	0.506492	NA
ENSRNOG00000001441	3632.58	0.246178	0.127886	1.92498	0.0542316	0.506599	NA
ENSRNOG00000051361	2.45974	-4.77394	2.48023	-1.9248	0.0542547	NA	NA
ENSRNOG00000018440	7241.39	0.203651	0.105806	1.92477	0.0542585	0.506599	NA
ENSRNOG00000013177	616.997	-0.557367	0.289637	-1.92437	0.0543086	0.506694	NA
ENSRNOG00000022066	948.481	-0.279664	0.145366	-1.92386	0.0543718	0.506905	NA
ENSRNOG00000006901	5279.94	0.407861	0.212069	1.92325	0.0544489	0.506905	NA
ENSRNOG00000057416	51.1296	-0.862744	0.448591	-1.92323	0.054451	0.506905	NA
ENSRNOG00000019551	3764.44	0.316477	0.164693	1.92162	0.0546531	0.508414	NA
ENSRNOG00000013928	2913.28	-0.297616	0.155032	-1.9197	0.0548956	0.509771	NA
ENSRNOG00000019725	8801.37	0.219107	0.114144	1.91955	0.0549142	0.509771	NA
ENSRNOG00000001851	321.548	-0.368621	0.192069	-1.91921	0.0549577	0.509771	NA
ENSRNOG00000016705	1018.45	-0.338868	0.17657	-1.91917	0.0549629	0.509771	NA
ENSRNOG00000045649	420.985	-0.383161	0.199683	-1.91885	0.0550034	0.509771	NA
ENSRNOG00000020864	174.242	0.406576	0.211917	1.91856	0.0550399	0.509771	NA
ENSRNOG00000056374	81.9093	-0.753164	0.39266	-1.91811	0.0550975	0.509933	NA
ENSRNOG00000011093	3350.36	0.368614	0.192243	1.91744	0.0551827	0.509982	NA
ENSRNOG00000059492	139.485	-0.56319	0.293724	-1.91741	0.0551857	0.509982	NA
ENSRNOG00000039528	4993.61	0.20039	0.104527	1.91712	0.0552233	0.509982	NA
ENSRNOG00000013256	5799.74	0.221659	0.115663	1.91643	0.055311	0.510325	NA
ENSRNOG00000025418	1173.1	0.228371	0.119181	1.91617	0.0553438	0.510325	NA
ENSRNOG00000029865	11.9019	1.5441	0.806014	1.91572	0.0554005	NA	NA
ENSRNOG00000052134	2232.07	0.330339	0.172438	1.9157	0.0554027	0.510325	NA
ENSRNOG00000052279	1064.01	0.302137	0.157728	1.91556	0.0554211	0.510325	NA
ENSRNOG00000017712	208.14	0.528974	0.276199	1.91519	0.055468	0.510386	NA
ENSRNOG00000013078	479.386	-0.359175	0.187627	-1.9143	0.0555821	0.510589	NA
ENSRNOG00000001843	6047.83	-0.326027	0.170313	-1.91429	0.0555837	0.510589	NA
ENSRNOG00000048230	331.32	-0.370555	0.193651	-1.91352	0.0556821	0.510589	NA
ENSRNOG00000048164	254.926	0.415677	0.217238	1.91347	0.0556883	0.510589	NA
ENSRNOG00000018936	206.96	-0.41819	0.218661	-1.9125	0.0558118	0.510589	NA
ENSRNOG00000046031	2847.01	0.27556	0.144097	1.91233	0.0558345	0.510589	NA
ENSRNOG00000005424	11599.8	0.319134	0.166894	1.91219	0.055852	0.510589	NA
ENSRNOG00000061080	2975.94	-0.468971	0.245287	-1.91193	0.0558855	0.510589	NA
ENSRNOG00000006778	197.748	0.42754	0.22362	1.9119	0.0558886	0.510589	NA
ENSRNOG00000007262	1051.36	0.250674	0.131117	1.91184	0.0558974	0.510589	NA
ENSRNOG00000021138	7990.47	0.191235	0.100041	1.91156	0.0559324	0.510589	NA
ENSRNOG00000028113	1296.27	-0.293071	0.153384	-1.91071	0.0560423	0.51063	NA
ENSRNOG00000021213	3741.98	0.252153	0.131989	1.91041	0.0560807	0.51063	NA
ENSRNOG00000056344	7.25762	2.12246	1.11151	1.90953	0.056194	NA	NA
ENSRNOG00000016422	1028.15	0.254366	0.133212	1.90949	0.0561994	0.51063	NA
ENSRNOG00000007017	264.931	-0.383049	0.200621	-1.90932	0.0562214	0.51063	NA
ENSRNOG00000049302	1950.76	-0.438372	0.229627	-1.90906	0.0562538	0.51063	NA
ENSRNOG00000004048	1618.55	0.33407	0.175033	1.90861	0.056312	0.51063	NA
ENSRNOG00000004268	952.791	-0.319611	0.167472	-1.90845	0.0563337	0.51063	NA
ENSRNOG00000009932	622.597	-0.30884	0.161836	-1.90836	0.0563453	0.51063	NA
ENSRNOG00000048935	453.871	-0.32351	0.16957	-1.90783	0.056413	0.51063	NA
ENSRNOG00000054488	56.9467	-0.775934	0.406823	-1.9073	0.0564818	0.51063	NA
ENSRNOG00000010362	3874.7	-0.312939	0.164081	-1.90723	0.0564912	0.51063	NA
ENSRNOG00000043387	41037.5	0.228183	0.119645	1.90717	0.0564989	0.51063	NA
ENSRNOG00000025198	8204.79	-0.280384	0.147063	-1.90656	0.0565774	0.51063	NA
ENSRNOG00000049622	3538	0.371314	0.194768	1.90645	0.0565924	0.51063	NA
ENSRNOG00000027871	709.729	-0.32246	0.169229	-1.90547	0.0567195	0.51063	NA
ENSRNOG00000018584	56853.7	-0.285332	0.149757	-1.90529	0.0567418	0.51063	NA
ENSRNOG00000013014	885.734	0.279607	0.146753	1.90528	0.0567434	0.51063	NA
ENSRNOG00000059244	205.669	-0.422293	0.221708	-1.90472	0.0568164	0.51063	NA
ENSRNOG00000008463	538.243	-0.297758	0.156335	-1.90461	0.0568303	0.51063	NA
ENSRNOG00000001111	829.821	-0.306677	0.161027	-1.9045	0.0568448	0.51063	NA
ENSRNOG00000013845	1440.87	0.328058	0.172256	1.90448	0.0568476	0.51063	NA
ENSRNOG00000009117	1459.67	0.249306	0.130909	1.90443	0.0568545	0.51063	NA
ENSRNOG00000020530	1.78144	4.2677	2.24124	1.90417	0.056888	NA	NA
ENSRNOG00000013305	2713.52	-0.228937	0.120234	-1.9041	0.0568971	0.51063	NA
ENSRNOG00000049380	373.397	0.359289	0.188696	1.90406	0.056902	0.51063	NA
ENSRNOG00000058973	482.18	-0.406397	0.213479	-1.90369	0.0569508	0.510707	NA
ENSRNOG00000004245	2316.22	0.346729	0.182178	1.90324	0.0570089	0.510848	NA
ENSRNOG00000016498	198.622	-0.468203	0.246041	-1.90295	0.057047	0.510848	NA
ENSRNOG00000011799	407.658	0.34249	0.180027	1.90244	0.0571139	0.511087	NA
ENSRNOG00000002449	3054.57	0.293603	0.154422	1.9013	0.0572624	0.51181	NA
ENSRNOG00000018927	211.603	0.361393	0.190086	1.9012	0.0572753	0.51181	NA
ENSRNOG00000003388	960.73	-0.345902	0.182097	-1.89955	0.057492	0.513137	NA
ENSRNOG00000017491	96.5171	-0.701836	0.369501	-1.89942	0.0575095	0.513137	NA
ENSRNOG00000013443	5181.3	-0.219223	0.115432	-1.89915	0.0575451	0.513137	NA
ENSRNOG00000017817	36437.5	0.361271	0.190362	1.89781	0.0577213	0.514347	NA
ENSRNOG00000018415	721.003	0.310691	0.16385	1.89619	0.0579344	0.515884	NA
ENSRNOG00000006000	1784.59	-0.421692	0.222553	-1.8948	0.0581195	0.51717	NA
ENSRNOG00000018217	1785.13	0.272054	0.143665	1.89367	0.0582689	0.517948	NA
ENSRNOG00000016377	527.138	-0.402632	0.212654	-1.89337	0.0583091	0.517948	NA
ENSRNOG00000052730	12259.8	0.419735	0.221705	1.89321	0.0583294	0.517948	NA
ENSRNOG00000003463	3342.82	0.21486	0.113509	1.89288	0.0583738	0.517981	NA
ENSRNOG00000014641	4.52538	2.9609	1.56516	1.89176	0.058523	NA	NA
ENSRNOG00000048660	697.702	-0.272768	0.144194	-1.89168	0.0585341	0.519041	NA
ENSRNOG00000016585	1459.72	-0.340974	0.180288	-1.89127	0.058588	0.519156	NA
ENSRNOG00000009264	4599.11	-0.329052	0.17406	-1.89045	0.058698	0.519444	NA
ENSRNOG00000018012	2147.04	-0.545109	0.288354	-1.89042	0.0587024	0.519444	NA
ENSRNOG00000007548	538.127	-0.40079	0.212088	-1.88973	0.0587938	0.51965	NA
ENSRNOG00000001797	5295.21	0.283705	0.150138	1.88963	0.0588075	0.51965	NA
ENSRNOG00000015925	776.952	-0.295314	0.15632	-1.88917	0.0588692	0.519834	NA
ENSRNOG00000019351	2459.14	0.308395	0.163452	1.88676	0.0591927	0.522059	NA
ENSRNOG00000056941	378.444	0.393108	0.20836	1.88668	0.0592035	0.522059	NA
ENSRNOG00000009836	646.146	-0.414788	0.219963	-1.88572	0.059333	0.52219	NA
ENSRNOG00000019215	4018.51	0.311165	0.165019	1.88563	0.0593444	0.52219	NA
ENSRNOG00000009076	2305.26	0.279505	0.148246	1.88542	0.0593735	0.52219	NA
ENSRNOG00000010119	753.094	0.453253	0.240408	1.88535	0.0593827	0.52219	NA
ENSRNOG00000059878	948.899	-0.373904	0.198394	-1.88465	0.0594766	0.522653	NA
ENSRNOG00000017446	4924.96	0.337633	0.179189	1.88423	0.0595334	0.52279	NA
ENSRNOG00000009244	10138.7	0.19492	0.103488	1.88349	0.0596337	0.522899	NA
ENSRNOG00000018293	3491.73	0.201233	0.10685	1.88332	0.059657	0.522899	NA
ENSRNOG00000012701	3468.38	-0.307099	0.163093	-1.88297	0.0597044	0.522899	NA
ENSRNOG00000060193	83.557	0.59525	0.31613	1.88293	0.0597105	0.522899	NA
ENSRNOG00000020908	604.844	-0.339526	0.18039	-1.88218	0.0598119	0.523426	NA
ENSRNOG00000007227	3525.8	0.196027	0.104197	1.88131	0.0599303	0.524101	NA
ENSRNOG00000001792	6496.1	0.224113	0.119174	1.88055	0.0600335	0.524643	NA
ENSRNOG00000031053	8582.14	-0.899406	0.478631	-1.87912	0.0602276	0.525727	NA
ENSRNOG00000018123	1403.9	-0.267859	0.142552	-1.87903	0.0602404	0.525727	NA
ENSRNOG00000012037	2216.71	-0.25938	0.138067	-1.87865	0.0602925	0.52582	NA
ENSRNOG00000031532	20.2771	1.12638	0.59971	1.87821	0.060352	NA	NA
ENSRNOG00000059968	761.145	-0.336603	0.179217	-1.87819	0.0603557	0.52601	NA
ENSRNOG00000050714	17.7971	1.14926	0.612017	1.87782	0.060406	NA	NA
ENSRNOG00000013962	15.8878	-1.24336	0.662164	-1.87772	0.0604194	NA	NA
ENSRNOG00000012020	595.298	0.298307	0.158875	1.87762	0.060433	0.526054	NA
ENSRNOG00000014192	1250.27	-0.223141	0.118864	-1.87728	0.0604803	0.526054	NA
ENSRNOG00000029389	69.2784	-0.629151	0.335178	-1.87706	0.0605092	0.526054	NA
ENSRNOG00000001294	393.695	-0.334308	0.178114	-1.87694	0.0605264	0.526054	NA
ENSRNOG00000055760	2852.26	0.259191	0.138163	1.87598	0.0606574	0.526831	NA
ENSRNOG00000061316	2.42164	-4.74709	2.53315	-1.87399	0.0609321	NA	NA
ENSRNOG00000001426	2393.49	0.195947	0.104611	1.87311	0.0610535	0.529909	NA
ENSRNOG00000019346	1008.82	0.302223	0.161447	1.87197	0.061211	0.53087	NA
ENSRNOG00000003267	4436.4	0.35066	0.187348	1.8717	0.0612478	0.53087	NA
ENSRNOG00000018671	2936.42	0.332105	0.17756	1.87038	0.0614305	0.531524	NA
ENSRNOG00000001991	11952.6	0.308999	0.165214	1.87029	0.0614433	0.531524	NA
ENSRNOG00000007628	1405.12	0.225776	0.12072	1.87025	0.0614489	0.531524	NA
ENSRNOG00000013968	725.671	0.442218	0.236589	1.86914	0.0616032	0.53204	NA
ENSRNOG00000048891	2571.71	-0.312864	0.167391	-1.86906	0.0616138	0.53204	NA
ENSRNOG00000026497	481.011	-0.675673	0.361532	-1.86892	0.0616342	0.53204	NA
ENSRNOG00000004412	531.118	-0.318117	0.170246	-1.86857	0.0616823	0.532094	NA
ENSRNOG00000047853	2727.31	0.385333	0.206258	1.86821	0.0617327	0.532167	NA
ENSRNOG00000025075	81.9911	0.612715	0.328203	1.86688	0.0619184	0.532855	NA
ENSRNOG00000015267	17076.4	0.187618	0.100567	1.86559	0.0620981	0.532855	NA
ENSRNOG00000011979	5644.42	0.351335	0.188334	1.86549	0.0621133	0.532855	NA
ENSRNOG00000027906	10823.5	-0.381122	0.204339	-1.86515	0.0621604	0.532855	NA
ENSRNOG00000010628	6220.73	0.337999	0.181232	1.86501	0.0621797	0.532855	NA
ENSRNOG00000007845	3971.41	0.361498	0.19384	1.86493	0.0621909	0.532855	NA
ENSRNOG00000061050	2660.98	-0.225734	0.121042	-1.86493	0.0621913	0.532855	NA
ENSRNOG00000016047	4055.26	-0.401313	0.215202	-1.86482	0.0622071	0.532855	NA
ENSRNOG00000006646	8896.93	-0.203452	0.109102	-1.86478	0.0622123	0.532855	NA
ENSRNOG00000019655	10384.8	0.396309	0.212596	1.86414	0.0623015	0.532855	NA
ENSRNOG00000002693	6819.83	0.395691	0.212283	1.86398	0.0623244	0.532855	NA
ENSRNOG00000020571	1311.64	0.249421	0.133812	1.86396	0.0623272	0.532855	NA
ENSRNOG00000019892	800.177	-0.404605	0.217128	-1.86344	0.0624005	0.532855	NA
ENSRNOG00000010832	628.24	0.381259	0.204607	1.86337	0.06241	0.532855	NA
ENSRNOG00000056565	226.23	0.409485	0.219782	1.86314	0.0624419	0.532855	NA
ENSRNOG00000054140	21857	0.280379	0.150573	1.86208	0.0625919	0.533776	NA
ENSRNOG00000011908	695.552	-0.642178	0.344942	-1.8617	0.0626458	0.533876	NA
ENSRNOG00000019474	103.552	0.498322	0.267936	1.85986	0.0629058	0.535733	NA
ENSRNOG00000048036	100.369	0.49697	0.267339	1.85895	0.0630339	0.536464	NA
ENSRNOG00000011295	4387.77	0.229795	0.123659	1.85829	0.0631281	0.536633	NA
ENSRNOG00000048193	1243.07	-0.258251	0.138978	-1.85822	0.0631383	0.536633	NA
ENSRNOG00000015277	10250.2	0.291313	0.156844	1.85734	0.0632622	0.537327	NA
ENSRNOG00000015441	3850.32	0.188149	0.101321	1.85695	0.0633186	0.537447	NA
ENSRNOG00000009970	40.6621	-0.787676	0.424455	-1.85574	0.0634912	0.538552	NA
ENSRNOG00000007037	7.4406	-2.30494	1.24217	-1.85558	0.0635135	NA	NA
ENSRNOG00000024930	2390.02	0.235399	0.126877	1.85533	0.0635491	0.538683	NA
ENSRNOG00000004247	2965.47	0.396329	0.213685	1.85474	0.0636334	0.538735	NA
ENSRNOG00000014178	932.916	0.26362	0.142182	1.8541	0.0637247	0.538735	NA
ENSRNOG00000017035	1581.17	-0.210448	0.113531	-1.85367	0.0637863	0.538735	NA
ENSRNOG00000047052	6558.41	0.252789	0.136373	1.85365	0.0637886	0.538735	NA
ENSRNOG00000009515	1111.47	0.335597	0.181049	1.85362	0.0637931	0.538735	NA
ENSRNOG00000010630	753.14	0.303742	0.163874	1.85351	0.0638099	0.538735	NA
ENSRNOG00000001183	2.36277	-4.7136	2.5446	-1.85239	0.0639695	NA	NA
ENSRNOG00000010188	3497.79	-0.349718	0.188795	-1.85236	0.0639735	0.539758	NA
ENSRNOG00000046536	197.215	-0.375676	0.202872	-1.85179	0.064056	0.540095	NA
ENSRNOG00000002275	5457.74	-0.280932	0.151762	-1.85113	0.0641505	0.5404	NA
ENSRNOG00000016749	7.2783	2.17509	1.17529	1.85069	0.0642146	NA	NA
ENSRNOG00000001344	8541.06	0.285153	0.154088	1.85059	0.0642287	0.5404	NA
ENSRNOG00000011559	7115.39	0.200426	0.108322	1.85028	0.0642735	0.5404	NA
ENSRNOG00000001506	15446.3	0.226069	0.122187	1.85018	0.0642872	0.5404	NA
ENSRNOG00000012721	106.295	-0.690292	0.373163	-1.84984	0.0643367	0.5404	NA
ENSRNOG00000011778	702.315	0.309365	0.167291	1.84927	0.064419	0.5404	NA
ENSRNOG00000047302	8.29549	2.42124	1.30948	1.84901	0.0644569	NA	NA
ENSRNOG00000028586	816.459	-0.329609	0.178274	-1.84889	0.0644738	0.5404	NA
ENSRNOG00000019771	139.27	-0.486638	0.263256	-1.84854	0.0645247	0.5404	NA
ENSRNOG00000018673	10963.7	0.250722	0.135651	1.84829	0.0645605	0.5404	NA
ENSRNOG00000016781	10669.4	0.360926	0.195292	1.84814	0.0645827	0.5404	NA
ENSRNOG00000019273	2015.22	-0.226456	0.122551	-1.84784	0.0646254	0.5404	NA
ENSRNOG00000060849	1464.08	-0.35661	0.192996	-1.84776	0.0646373	0.5404	NA
ENSRNOG00000015511	8279.73	0.208458	0.112823	1.84766	0.0646515	0.5404	NA
ENSRNOG00000007625	18.2026	-1.10705	0.599493	-1.84664	0.064799	NA	NA
ENSRNOG00000051559	2.22428	-4.62515	2.50539	-1.84608	0.0648805	NA	NA
ENSRNOG00000014399	13853.3	0.271572	0.147114	1.84599	0.064893	0.5404	NA
ENSRNOG00000046094	4790.87	0.323895	0.175479	1.84577	0.0649256	0.5404	NA
ENSRNOG00000025332	61.2228	-0.645565	0.349857	-1.84522	0.065005	0.5404	NA
ENSRNOG00000054371	549.677	-0.330847	0.179312	-1.84509	0.0650243	0.5404	NA
ENSRNOG00000002671	28744.6	0.338128	0.18326	1.84508	0.0650262	0.5404	NA
ENSRNOG00000010488	7066.31	-0.417684	0.226388	-1.84499	0.0650385	0.5404	NA
ENSRNOG00000001331	2102.93	0.19317	0.104701	1.84496	0.065043	0.5404	NA
ENSRNOG00000007769	5234.02	0.339012	0.183758	1.84488	0.0650548	0.5404	NA
ENSRNOG00000001982	2958.41	-0.341661	0.185249	-1.84433	0.065135	0.5404	NA
ENSRNOG00000001642	1609.98	-0.264458	0.143411	-1.84405	0.0651752	0.5404	NA
ENSRNOG00000022323	5935.81	-0.219452	0.119032	-1.84363	0.0652368	0.5404	NA
ENSRNOG00000060898	39.4898	0.776324	0.421119	1.84348	0.0652589	NA	NA
ENSRNOG00000055892	252.791	-0.63022	0.341874	-1.84343	0.0652663	0.5404	NA
ENSRNOG00000036682	12053.8	0.18384	0.0997484	1.84304	0.065323	0.5404	NA
ENSRNOG00000042320	5217.74	-0.288443	0.156527	-1.84277	0.0653625	0.5404	NA
ENSRNOG00000026569	49.1608	-0.869515	0.471889	-1.84263	0.0653835	0.5404	NA
ENSRNOG00000013118	4444.07	0.406321	0.220544	1.84236	0.0654221	0.5404	NA
ENSRNOG00000061031	201.036	-0.411591	0.22341	-1.84231	0.0654292	0.5404	NA
ENSRNOG00000012860	1597.88	-0.253998	0.137872	-1.84227	0.0654352	0.5404	NA
ENSRNOG00000047329	1918.04	0.222882	0.120991	1.84214	0.0654541	0.5404	NA
ENSRNOG00000016071	7075.38	0.251838	0.136739	1.84174	0.0655129	0.540534	NA
ENSRNOG00000059491	214.097	-0.440347	0.239209	-1.84085	0.0656437	0.541262	NA
ENSRNOG00000054212	31.6509	0.976902	0.530936	1.83996	0.0657737	NA	NA
ENSRNOG00000055485	2.2325	4.59441	2.49709	1.8399	0.0657824	NA	NA
ENSRNOG00000017466	859.253	-0.414207	0.22514	-1.83978	0.0658008	0.541359	NA
ENSRNOG00000024603	70209.4	0.28421	0.154494	1.83961	0.0658251	0.541359	NA
ENSRNOG00000002045	197.26	0.353055	0.191941	1.8394	0.065857	0.541359	NA
ENSRNOG00000018289	8665.39	0.309762	0.168418	1.83924	0.0658799	0.541359	NA
ENSRNOG00000004752	3.25258	5.1399	2.79478	1.83911	0.065899	NA	NA
ENSRNOG00000019975	3978.92	-0.241708	0.131427	-1.8391	0.0659005	0.541359	NA
ENSRNOG00000008000	730.698	0.248762	0.135301	1.83858	0.065977	0.541359	NA
ENSRNOG00000013076	2509.2	-0.325283	0.176929	-1.83849	0.0659897	0.541359	NA
ENSRNOG00000020280	2302.68	0.348891	0.189783	1.83837	0.0660077	0.541359	NA
ENSRNOG00000006399	1276.2	-0.219209	0.119255	-1.83816	0.0660391	0.541359	NA
ENSRNOG00000057740	2.23605	-4.63233	2.52138	-1.83722	0.0661772	NA	NA
ENSRNOG00000017251	4285.92	-0.268193	0.145986	-1.83712	0.0661929	0.541704	NA
ENSRNOG00000011830	1582.47	-0.286763	0.156098	-1.83707	0.0662001	0.541704	NA
ENSRNOG00000020169	2.2125	-4.61798	2.5139	-1.83698	0.0662128	NA	NA
ENSRNOG00000011542	571.031	0.288445	0.157052	1.83662	0.0662653	0.541704	NA
ENSRNOG00000019193	4.90489	2.28642	1.24497	1.83652	0.0662807	NA	NA
ENSRNOG00000060289	105.207	0.519637	0.282988	1.83625	0.0663203	0.541704	NA
ENSRNOG00000000075	259.537	-0.471242	0.256702	-1.83576	0.0663936	0.541704	NA
ENSRNOG00000009474	5339.28	-0.181347	0.0987881	-1.83572	0.0663997	0.541704	NA
ENSRNOG00000017963	149.344	-0.539599	0.293947	-1.8357	0.0664015	0.541704	NA
ENSRNOG00000057886	85.4971	-0.674163	0.36729	-1.83551	0.0664305	0.541704	NA
ENSRNOG00000005642	2383.37	-0.287534	0.156673	-1.83525	0.0664682	0.541704	NA
ENSRNOG00000028380	387.385	-0.378359	0.206216	-1.83477	0.0665401	0.541704	NA
ENSRNOG00000003967	5219.91	0.208265	0.113515	1.8347	0.0665505	0.541704	NA
ENSRNOG00000040266	91.7854	-0.563802	0.307473	-1.83367	0.0667036	0.541707	NA
ENSRNOG00000031113	691.696	-0.305959	0.166865	-1.83358	0.0667168	0.541707	NA
ENSRNOG00000027152	188.372	-0.683402	0.372722	-1.83355	0.0667215	0.541707	NA
ENSRNOG00000020024	375.466	-0.344354	0.187808	-1.83355	0.0667215	0.541707	NA
ENSRNOG00000046029	37.3293	-0.754325	0.411413	-1.8335	0.0667288	NA	NA
ENSRNOG00000005258	906.671	-0.317375	0.173167	-1.83277	0.0668366	0.542238	NA
ENSRNOG00000048978	600.738	-0.357497	0.195108	-1.8323	0.0669065	0.542238	NA
ENSRNOG00000016727	24058.3	0.297295	0.162274	1.83205	0.0669436	0.542238	NA
ENSRNOG00000001080	2896.02	0.290101	0.158356	1.83196	0.0669577	0.542238	NA
ENSRNOG00000010420	9290.65	0.300171	0.163898	1.83145	0.0670329	0.542501	NA
ENSRNOG00000038597	4072.79	-0.251597	0.137453	-1.83042	0.0671873	0.543404	NA
ENSRNOG00000001273	1229.79	0.40085	0.219035	1.83007	0.0672398	0.543482	NA
ENSRNOG00000056209	353.833	-0.366566	0.20039	-1.82926	0.0673604	0.543561	NA
ENSRNOG00000029220	180.099	-0.573701	0.313696	-1.82884	0.0674229	0.543561	NA
ENSRNOG00000014117	7589.02	-0.284287	0.155451	-1.82879	0.0674304	0.543561	NA
ENSRNOG00000009409	8713.76	0.280308	0.15328	1.82873	0.0674399	0.543561	NA
ENSRNOG00000016379	2259.06	0.285857	0.156328	1.82857	0.0674636	0.543561	NA
ENSRNOG00000053635	107.565	-0.619461	0.338884	-1.82795	0.0675577	0.543599	NA
ENSRNOG00000027049	3639.59	0.333541	0.182481	1.82781	0.0675778	0.543599	NA
ENSRNOG00000014183	734.399	-0.415642	0.227414	-1.82769	0.0675967	0.543599	NA
ENSRNOG00000020478	29.3114	0.920164	0.503484	1.82759	0.0676106	NA	NA
ENSRNOG00000043150	7134.9	0.256377	0.14039	1.82618	0.0678229	0.544864	NA
ENSRNOG00000019851	160.452	0.518066	0.283714	1.82601	0.0678481	0.544864	NA
ENSRNOG00000060229	21708.3	0.169235	0.0926918	1.82578	0.0678828	0.544864	NA
ENSRNOG00000012333	514.381	-0.417087	0.228629	-1.8243	0.0681065	0.545949	NA
ENSRNOG00000005301	5009.79	0.201074	0.110238	1.82399	0.0681531	0.545949	NA
ENSRNOG00000052289	8546.01	0.25205	0.138228	1.82344	0.0682374	0.545949	NA
ENSRNOG00000031760	2.28592	-4.66856	2.56039	-1.82338	0.0682464	NA	NA
ENSRNOG00000014087	602.749	0.271894	0.149138	1.82311	0.0682874	0.545949	NA
ENSRNOG00000045626	30.7636	1.21854	0.668476	1.82287	0.0683231	NA	NA
ENSRNOG00000016910	544.527	-0.347697	0.190758	-1.82271	0.0683469	0.545949	NA
ENSRNOG00000014852	517.898	-0.330906	0.181547	-1.8227	0.0683487	0.545949	NA
ENSRNOG00000010891	140.081	-0.464789	0.255008	-1.82264	0.0683573	0.545949	NA
ENSRNOG00000016848	273.778	-0.425006	0.233207	-1.82244	0.0683886	0.545949	NA
ENSRNOG00000007254	1455.9	0.217197	0.119205	1.82204	0.0684491	0.545949	NA
ENSRNOG00000010263	3.1169	-3.18069	1.7458	-1.82191	0.0684692	NA	NA
ENSRNOG00000009135	3.54313	-3.38639	1.8588	-1.82181	0.0684835	NA	NA
ENSRNOG00000001288	285.931	-0.330455	0.181426	-1.82143	0.0685415	0.545949	NA
ENSRNOG00000016338	320.313	-0.333149	0.182953	-1.82095	0.0686146	0.545949	NA
ENSRNOG00000000455	2183.92	0.260976	0.143319	1.82095	0.068615	0.545949	NA
ENSRNOG00000047625	3342.57	0.301415	0.165608	1.82005	0.0687506	0.545949	NA
ENSRNOG00000060288	833.043	-0.317736	0.174596	-1.81983	0.0687842	0.545949	NA
ENSRNOG00000014811	7431.08	0.217362	0.119462	1.8195	0.0688349	0.545949	NA
ENSRNOG00000011582	4612.94	0.182448	0.100279	1.81942	0.0688479	0.545949	NA
ENSRNOG00000011921	1385.11	0.261564	0.14377	1.81933	0.0688617	0.545949	NA
ENSRNOG00000012705	1353.89	-0.348772	0.191732	-1.81906	0.0689018	0.545949	NA
ENSRNOG00000027724	1135.83	0.26199	0.144059	1.81863	0.0689682	0.545949	NA
ENSRNOG00000013328	2.24396	4.59518	2.52736	1.81817	0.0690376	NA	NA
ENSRNOG00000001878	32689.7	0.172979	0.0951436	1.81808	0.0690516	0.545949	NA
ENSRNOG00000016001	8879.43	0.27325	0.150327	1.8177	0.0691101	0.545949	NA
ENSRNOG00000010922	3048.02	0.230384	0.126785	1.81712	0.069198	0.545949	NA
ENSRNOG00000023271	5320.37	0.280581	0.154428	1.81691	0.0692314	0.545949	NA
ENSRNOG00000002207	1076.03	-0.252874	0.139179	-1.81691	0.0692317	0.545949	NA
ENSRNOG00000026051	333.75	0.446408	0.245697	1.8169	0.069232	0.545949	NA
ENSRNOG00000010971	1795.85	0.195329	0.107511	1.81682	0.0692448	0.545949	NA
ENSRNOG00000054176	8067.9	0.206508	0.113684	1.81651	0.0692921	0.545949	NA
ENSRNOG00000000715	22200.6	-0.289571	0.159434	-1.81624	0.0693336	0.545949	NA
ENSRNOG00000006151	38.0112	0.841075	0.463095	1.8162	0.0693394	NA	NA
ENSRNOG00000058486	261.722	-0.354594	0.195266	-1.81596	0.0693768	0.545949	NA
ENSRNOG00000020427	1235.26	0.362383	0.199555	1.81596	0.0693772	0.545949	NA
ENSRNOG00000051636	2.16127	-4.58621	2.52551	-1.81595	0.0693776	NA	NA
ENSRNOG00000051569	285.718	-0.344793	0.189872	-1.81592	0.0693822	0.545949	NA
ENSRNOG00000014908	11842.3	0.259875	0.143128	1.81568	0.0694198	0.545949	NA
ENSRNOG00000008106	51564.5	0.17524	0.0965356	1.81528	0.0694802	0.545949	NA
ENSRNOG00000019532	25634.3	0.235314	0.12964	1.81514	0.0695028	0.545949	NA
ENSRNOG00000020990	10082.2	0.331165	0.182489	1.81471	0.0695678	0.545949	NA
ENSRNOG00000011912	1698.77	0.208989	0.115199	1.81415	0.0696543	0.545949	NA
ENSRNOG00000021041	143.926	0.448306	0.247129	1.81406	0.0696684	0.545949	NA
ENSRNOG00000010065	341.882	-0.554814	0.305919	-1.8136	0.0697394	0.545949	NA
ENSRNOG00000004322	113.521	-0.488478	0.269408	-1.81315	0.069808	0.545949	NA
ENSRNOG00000019752	296.716	0.330984	0.182601	1.81261	0.0698919	0.545949	NA
ENSRNOG00000038868	1181.35	-0.250727	0.13836	-1.81213	0.0699655	0.545949	NA
ENSRNOG00000011116	2253.31	-0.236457	0.1305	-1.81193	0.0699967	0.545949	NA
ENSRNOG00000013743	36620.9	0.212301	0.117174	1.81185	0.0700101	0.545949	NA
ENSRNOG00000015674	338.573	-0.342381	0.188982	-1.81171	0.0700311	0.545949	NA
ENSRNOG00000055089	2490.29	-0.226017	0.124763	-1.81157	0.0700519	0.545949	NA
ENSRNOG00000005176	845.579	-0.290763	0.160511	-1.81148	0.0700664	0.545949	NA
ENSRNOG00000015654	311.296	-0.398783	0.220151	-1.81141	0.0700776	0.545949	NA
ENSRNOG00000048394	50.1857	-0.720703	0.397875	-1.81138	0.0700816	0.545949	NA
ENSRNOG00000008605	5777	0.272085	0.150249	1.81089	0.0701582	0.54621	NA
ENSRNOG00000060775	8536.84	-0.259777	0.143509	-1.81017	0.0702688	0.546685	NA
ENSRNOG00000060912	23614.1	0.194329	0.10737	1.8099	0.0703111	0.546685	NA
ENSRNOG00000017231	2527.77	-0.23892	0.132033	-1.80954	0.0703671	0.546685	NA
ENSRNOG00000003559	111.438	-0.598073	0.330575	-1.80919	0.0704215	0.546685	NA
ENSRNOG00000042720	4502.48	0.292045	0.16143	1.80911	0.0704344	0.546685	NA
ENSRNOG00000053347	1656.8	0.26047	0.144076	1.80786	0.0706275	0.546866	NA
ENSRNOG00000003847	3048.14	-0.200393	0.11085	-1.80778	0.0706413	0.546866	NA
ENSRNOG00000048874	18.9637	1.21024	0.669521	1.80762	0.0706654	NA	NA
ENSRNOG00000025909	2001.52	0.488185	0.27011	1.80736	0.0707064	0.546866	NA
ENSRNOG00000020029	822.235	0.370772	0.205151	1.80732	0.0707131	0.546866	NA
ENSRNOG00000054581	2743.32	0.279481	0.154646	1.80723	0.0707256	0.546866	NA
ENSRNOG00000007943	3637.49	0.249619	0.138129	1.80714	0.0707402	0.546866	NA
ENSRNOG00000019895	4669.07	0.334025	0.184871	1.8068	0.0707935	0.546866	NA
ENSRNOG00000018676	3935.21	0.313239	0.173372	1.80674	0.0708023	0.546866	NA
ENSRNOG00000061989	265.465	-0.459129	0.254205	-1.80614	0.0708964	0.546991	NA
ENSRNOG00000027039	919.36	0.320153	0.177263	1.80609	0.0709047	0.546991	NA
ENSRNOG00000009960	19285.3	0.225588	0.124941	1.80556	0.0709875	0.547009	NA
ENSRNOG00000017493	1754.86	-0.297456	0.164748	-1.80552	0.0709931	0.547009	NA
ENSRNOG00000048186	2.21194	4.5757	2.5344	1.80544	0.0710064	NA	NA
ENSRNOG00000008075	129.626	-0.665624	0.368803	-1.80482	0.0711021	0.547035	NA
ENSRNOG00000060047	17347.5	0.177506	0.098354	1.80477	0.0711109	0.547035	NA
ENSRNOG00000006378	391.186	-0.573368	0.317713	-1.80467	0.0711257	0.547035	NA
ENSRNOG00000000528	6.34156	1.88223	1.0432	1.80429	0.0711858	NA	NA
ENSRNOG00000027522	165.802	0.536808	0.297574	1.80395	0.0712391	0.547357	NA
ENSRNOG00000053828	6344.36	0.238218	0.132099	1.80332	0.0713372	0.547357	NA
ENSRNOG00000058083	384.341	0.697117	0.386584	1.80328	0.0713449	0.547357	NA
ENSRNOG00000019459	43545	0.31202	0.173047	1.80309	0.0713736	0.547357	NA
ENSRNOG00000021058	1878.66	0.25207	0.13982	1.80282	0.0714161	0.547357	NA
ENSRNOG00000057464	405.247	-0.314151	0.174261	-1.80276	0.0714262	0.547357	NA
ENSRNOG00000001874	663.466	0.258747	0.143595	1.80193	0.0715572	0.547611	NA
ENSRNOG00000011992	215.627	-0.440285	0.244352	-1.80184	0.0715701	0.547611	NA
ENSRNOG00000021177	10912.3	0.315056	0.174884	1.80152	0.0716213	0.547611	NA
ENSRNOG00000028749	787.258	-0.249458	0.138486	-1.80132	0.0716519	0.547611	NA
ENSRNOG00000050205	159.914	0.412011	0.228864	1.80025	0.0718219	0.547611	NA
ENSRNOG00000053366	157.154	-0.499846	0.277711	-1.79988	0.0718799	0.547611	NA
ENSRNOG00000002358	2747.58	0.26041	0.144692	1.79976	0.0718982	0.547611	NA
ENSRNOG00000010744	6609.65	-0.251006	0.139486	-1.79951	0.0719377	0.547611	NA
ENSRNOG00000049085	8.49095	1.52725	0.848884	1.79913	0.0719979	NA	NA
ENSRNOG00000017955	1702.49	0.30164	0.167664	1.79907	0.0720076	0.547611	NA
ENSRNOG00000024717	49.7699	0.775453	0.431043	1.79902	0.0720162	0.547611	NA
ENSRNOG00000010466	8649.57	0.259251	0.144108	1.799	0.0720185	0.547611	NA
ENSRNOG00000032780	1230.65	0.284474	0.158149	1.79878	0.0720539	0.547611	NA
ENSRNOG00000020296	817.74	0.534018	0.296889	1.79871	0.0720642	0.547611	NA
ENSRNOG00000003626	10641.5	0.308293	0.171404	1.79863	0.0720772	0.547611	NA
ENSRNOG00000005203	8458.75	0.504439	0.280515	1.79826	0.0721361	0.547611	NA
ENSRNOG00000010911	1192.72	-0.449673	0.250072	-1.79817	0.0721494	0.547611	NA
ENSRNOG00000056721	555.487	-0.326888	0.181825	-1.79782	0.072206	0.547713	NA
ENSRNOG00000003687	261.102	0.4179	0.23269	1.79595	0.0725024	0.547823	NA
ENSRNOG00000060335	658.902	-0.280568	0.156264	-1.79548	0.0725778	0.547823	NA
ENSRNOG00000011047	3092.53	0.187244	0.10432	1.7949	0.0726696	0.547823	NA
ENSRNOG00000013429	4665.12	0.228289	0.127205	1.79465	0.0727095	0.547823	NA
ENSRNOG00000025126	686.11	-0.337327	0.18798	-1.79448	0.072736	0.547823	NA
ENSRNOG00000003258	678.587	-0.276138	0.153886	-1.79443	0.0727442	0.547823	NA
ENSRNOG00000019440	21.1184	1.1752	0.654928	1.79439	0.0727502	NA	NA
ENSRNOG00000042878	2037.53	0.30252	0.168639	1.79389	0.0728301	0.547823	NA
ENSRNOG00000055020	1619.3	-0.264382	0.147383	-1.79385	0.0728377	0.547823	NA
ENSRNOG00000016186	419.266	-0.359991	0.200692	-1.79375	0.0728529	0.547823	NA
ENSRNOG00000049128	2267.14	-0.406599	0.226681	-1.7937	0.0728603	0.547823	NA
ENSRNOG00000010311	2397.21	-0.242732	0.135325	-1.79369	0.0728628	0.547823	NA
ENSRNOG00000005868	776.374	-0.308568	0.172032	-1.79367	0.0728662	0.547823	NA
ENSRNOG00000015339	1284.53	-0.368826	0.205706	-1.79298	0.0729764	0.547823	NA
ENSRNOG00000001719	35946.5	0.237093	0.132251	1.79275	0.0730129	0.547823	NA
ENSRNOG00000019811	9561.37	0.27904	0.155658	1.79264	0.0730299	0.547823	NA
ENSRNOG00000043033	143.98	0.436109	0.243278	1.79263	0.0730314	0.547823	NA
ENSRNOG00000016234	5157.69	0.313494	0.174916	1.79225	0.0730929	0.547823	NA
ENSRNOG00000021682	1858.81	-0.306731	0.171149	-1.79218	0.0731041	0.547823	NA
ENSRNOG00000000245	398.619	-0.38956	0.21739	-1.79199	0.0731344	0.547823	NA
ENSRNOG00000011208	2.12543	-4.56364	2.54672	-1.79197	0.0731379	NA	NA
ENSRNOG00000015389	759.807	-0.255505	0.142585	-1.79195	0.0731406	0.547823	NA
ENSRNOG00000000991	288.833	0.395752	0.22086	1.79187	0.0731537	0.547823	NA
ENSRNOG00000004909	2945.69	-0.261545	0.145975	-1.79171	0.07318	0.547823	NA
ENSRNOG00000002291	80.9374	-0.661711	0.369367	-1.79147	0.0732177	0.547823	NA
ENSRNOG00000014522	2361.42	0.302581	0.168932	1.79114	0.0732703	0.547823	NA
ENSRNOG00000006063	1651.17	-0.366066	0.204396	-1.79096	0.073299	0.547823	NA
ENSRNOG00000019145	5301.29	-0.283463	0.158303	-1.79064	0.0733516	0.547867	NA
ENSRNOG00000049229	3170.22	0.336437	0.187912	1.79039	0.0733912	0.547867	NA
ENSRNOG00000062062	16.0172	-1.22361	0.683539	-1.79011	0.0734366	NA	NA
ENSRNOG00000032443	1292.61	-0.354363	0.19806	-1.78917	0.0735881	0.549014	NA
ENSRNOG00000014869	570.245	0.349966	0.195694	1.78833	0.0737223	0.549258	NA
ENSRNOG00000003822	1523.41	-0.235311	0.131594	-1.78816	0.0737499	0.549258	NA
ENSRNOG00000049110	3364.71	0.287146	0.160582	1.78816	0.0737506	0.549258	NA
ENSRNOG00000026211	3915.67	0.221498	0.123937	1.78718	0.0739085	0.550112	NA
ENSRNOG00000052310	37.4739	-0.797461	0.446219	-1.78715	0.0739129	NA	NA
ENSRNOG00000021887	1055.88	0.399339	0.223533	1.78649	0.0740207	0.550145	NA
ENSRNOG00000052445	318.122	-0.70514	0.394784	-1.78614	0.0740762	0.550145	NA
ENSRNOG00000013469	33586.8	0.178886	0.100153	1.78612	0.0740794	0.550145	NA
ENSRNOG00000006345	10031.7	0.456582	0.255634	1.78608	0.0740864	0.550145	NA
ENSRNOG00000002564	2.16262	4.54471	2.54555	1.78535	0.074204	NA	NA
ENSRNOG00000055257	20200.7	0.247038	0.138443	1.7844	0.074359	0.551507	NA
ENSRNOG00000003613	91.0605	-0.49349	0.276573	-1.7843	0.0743745	0.551507	NA
ENSRNOG00000011015	2832.48	-0.388773	0.217904	-1.78415	0.0744	0.551507	NA
ENSRNOG00000003649	5112.48	0.226123	0.126834	1.78283	0.0746137	0.551825	NA
ENSRNOG00000008449	6914.14	-0.247779	0.138992	-1.78268	0.0746381	0.551825	NA
ENSRNOG00000017420	73.507	0.563458	0.316086	1.78261	0.07465	0.551825	NA
ENSRNOG00000022983	58.9658	-0.608626	0.341465	-1.7824	0.0746846	0.551825	NA
ENSRNOG00000016701	120.064	0.615365	0.345255	1.78235	0.0746923	0.551825	NA
ENSRNOG00000009888	2757.18	0.377678	0.211913	1.78223	0.0747111	0.551825	NA
ENSRNOG00000000918	5369.51	0.497123	0.278975	1.78196	0.0747558	0.551825	NA
ENSRNOG00000012868	1180.04	-0.297384	0.166906	-1.78175	0.0747906	0.551825	NA
ENSRNOG00000024808	2499.46	-0.225089	0.126391	-1.7809	0.0749292	0.552314	NA
ENSRNOG00000007407	7325.67	0.327622	0.183974	1.78081	0.0749439	0.552314	NA
ENSRNOG00000001692	1162.32	-0.265642	0.14922	-1.7802	0.0750428	0.552612	NA
ENSRNOG00000026745	784.662	-0.229734	0.129075	-1.77985	0.0751005	0.552612	NA
ENSRNOG00000033515	1.65393	4.15778	2.33615	1.77975	0.0751164	NA	NA
ENSRNOG00000008053	1.65393	4.15778	2.33615	1.77975	0.0751164	NA	NA
ENSRNOG00000059663	26.9024	-0.94653	0.53195	-1.77936	0.0751806	NA	NA
ENSRNOG00000020543	2570.18	0.323952	0.182089	1.77909	0.0752251	0.552612	NA
ENSRNOG00000052291	3.22006	-3.08973	1.73682	-1.77896	0.0752469	NA	NA
ENSRNOG00000019522	2002.86	0.218459	0.122803	1.77894	0.0752489	0.552612	NA
ENSRNOG00000011976	2614.76	0.262331	0.147477	1.7788	0.0752727	0.552612	NA
ENSRNOG00000030814	161.918	0.441103	0.247982	1.77877	0.0752772	0.552612	NA
ENSRNOG00000024499	67.8936	-0.548493	0.308368	-1.7787	0.075289	0.552612	NA
ENSRNOG00000050655	10166.3	-0.232612	0.130804	-1.77832	0.075351	0.552748	NA
ENSRNOG00000012061	381.088	-0.356306	0.200428	-1.77772	0.0754493	0.552949	NA
ENSRNOG00000061337	679.8	-0.446193	0.251018	-1.77753	0.0754805	0.552949	NA
ENSRNOG00000013889	12286.2	0.30846	0.173563	1.77722	0.0755328	0.552949	NA
ENSRNOG00000017609	3.21262	-3.08635	1.73687	-1.77696	0.0755748	NA	NA
ENSRNOG00000020233	13348	0.29059	0.163533	1.77695	0.0755766	0.552949	NA
ENSRNOG00000011164	1834.91	0.269058	0.151426	1.77683	0.0755961	0.552949	NA
ENSRNOG00000054625	608.88	-0.265248	0.149382	-1.77563	0.0757936	0.553975	NA
ENSRNOG00000026508	4.83102	2.62829	1.48056	1.77519	0.0758664	NA	NA
ENSRNOG00000009341	708.85	-0.469511	0.26453	-1.77489	0.0759167	0.553975	NA
ENSRNOG00000004090	4867.47	0.287755	0.162166	1.77445	0.0759887	0.553975	NA
ENSRNOG00000020193	113.787	-0.577409	0.325414	-1.77438	0.0760002	0.553975	NA
ENSRNOG00000021046	416.404	0.276481	0.15582	1.77435	0.0760047	0.553975	NA
ENSRNOG00000024539	3730.96	0.356316	0.200823	1.77428	0.0760165	0.553975	NA
ENSRNOG00000027260	4856.74	0.278182	0.156799	1.77413	0.0760418	0.553975	NA
ENSRNOG00000025554	364.418	-0.409748	0.230992	-1.77386	0.0760862	0.553981	NA
ENSRNOG00000001456	4701.49	-0.274299	0.15473	-1.77276	0.076269	0.554817	NA
ENSRNOG00000006779	466.342	-0.3245	0.18306	-1.77264	0.0762884	0.554817	NA
ENSRNOG00000006118	1138.34	-0.271212	0.153129	-1.77114	0.0765382	0.556223	NA
ENSRNOG00000020442	3014.02	0.344797	0.194704	1.77088	0.0765813	0.556223	NA
ENSRNOG00000053048	5.90265	1.99757	1.12827	1.77048	0.0766473	NA	NA
ENSRNOG00000004440	445.245	-0.358372	0.202564	-1.76918	0.076864	0.556223	NA
ENSRNOG00000017879	1844.53	-0.424418	0.23992	-1.769	0.0768946	0.556223	NA
ENSRNOG00000013852	2680.95	0.266696	0.150769	1.7689	0.0769098	0.556223	NA
ENSRNOG00000003259	17019.8	0.196826	0.111272	1.76888	0.0769145	0.556223	NA
ENSRNOG00000012748	1813.77	0.353134	0.199648	1.76879	0.0769294	0.556223	NA
ENSRNOG00000024846	410.254	-0.354823	0.200619	-1.76864	0.0769537	0.556223	NA
ENSRNOG00000053200	645.975	-0.363509	0.205609	-1.76796	0.0770672	0.556223	NA
ENSRNOG00000008664	301.871	-0.415489	0.235017	-1.76791	0.0770752	0.556223	NA
ENSRNOG00000002393	48152	-0.199394	0.112803	-1.76763	0.0771223	0.556223	NA
ENSRNOG00000003269	7755.53	0.295794	0.167345	1.76757	0.077132	0.556223	NA
ENSRNOG00000047213	3836.8	0.228244	0.129135	1.76748	0.0771479	0.556223	NA
ENSRNOG00000043364	318.564	-0.385139	0.218011	-1.7666	0.077295	0.556223	NA
ENSRNOG00000046002	21677.3	0.396579	0.224498	1.76652	0.077309	0.556223	NA
ENSRNOG00000008487	391.511	-0.354684	0.200787	-1.76647	0.0773164	0.556223	NA
ENSRNOG00000015033	8005.26	0.46339	0.262392	1.76602	0.077392	0.556223	NA
ENSRNOG00000006699	1212.07	-0.223368	0.12649	-1.76589	0.0774149	0.556223	NA
ENSRNOG00000055070	6.77926	-2.07098	1.17286	-1.76576	0.0774366	NA	NA
ENSRNOG00000019099	378.651	-0.351859	0.199277	-1.76568	0.0774501	0.556223	NA
ENSRNOG00000024309	10819.6	0.282724	0.160128	1.76562	0.0774602	0.556223	NA
ENSRNOG00000019785	3453.44	-0.201538	0.114165	-1.76532	0.0775093	0.556223	NA
ENSRNOG00000017795	4964.93	0.323544	0.183299	1.76511	0.0775448	0.556223	NA
ENSRNOG00000008941	398.158	-0.307944	0.174463	-1.76509	0.077548	0.556223	NA
ENSRNOG00000017843	8111.16	0.266418	0.150946	1.76498	0.0775665	0.556223	NA
ENSRNOG00000014805	876.179	0.274132	0.155356	1.76454	0.0776412	0.556223	NA
ENSRNOG00000014672	243.75	-0.369124	0.209196	-1.76449	0.0776491	0.556223	NA
ENSRNOG00000016919	3733.33	-0.272435	0.154407	-1.7644	0.0776645	0.556223	NA
ENSRNOG00000013517	543.866	-0.250123	0.141802	-1.76388	0.077752	0.556536	NA
ENSRNOG00000038445	10.7061	-1.43716	0.814814	-1.76379	0.0777678	NA	NA
ENSRNOG00000025484	2529.24	0.268937	0.152501	1.76351	0.0778143	0.556668	NA
ENSRNOG00000016578	969.14	-0.285125	0.161707	-1.76322	0.0778636	0.556707	NA
ENSRNOG00000018320	29117.8	0.381656	0.216508	1.76278	0.0779372	0.55692	NA
ENSRNOG00000020618	208.28	0.626332	0.355452	1.76207	0.0780575	0.557465	NA
ENSRNOG00000030107	578.66	0.639402	0.363119	1.76086	0.0782624	0.557627	NA
ENSRNOG00000058130	1843.45	0.242478	0.137737	1.76044	0.0783338	0.557627	NA
ENSRNOG00000003491	852.233	-0.431688	0.24524	-1.76027	0.0783619	0.557627	NA
ENSRNOG00000003993	60.3039	-0.939711	0.53401	-1.75972	0.0784546	0.557627	NA
ENSRNOG00000053172	9339.61	0.290165	0.164908	1.75956	0.0784819	0.557627	NA
ENSRNOG00000001554	129.72	-0.420746	0.23914	-1.75941	0.0785075	0.557627	NA
ENSRNOG00000000456	4692.8	0.329546	0.187306	1.7594	0.0785097	0.557627	NA
ENSRNOG00000011592	9261.87	0.172219	0.0978902	1.75931	0.0785249	0.557627	NA
ENSRNOG00000005890	19565.1	-0.25281	0.143754	-1.75862	0.0786415	0.557627	NA
ENSRNOG00000021899	4265.93	0.207558	0.118044	1.75831	0.0786949	0.557627	NA
ENSRNOG00000038784	3030.1	-0.385509	0.219299	-1.75791	0.0787622	0.557627	NA
ENSRNOG00000018639	2179.24	0.215257	0.122452	1.75789	0.0787657	0.557627	NA
ENSRNOG00000014052	39.9549	-0.735261	0.418352	-1.75752	0.07883	0.557627	NA
ENSRNOG00000002790	282.138	-0.357299	0.203322	-1.75731	0.0788655	0.557627	NA
ENSRNOG00000013330	18731.5	-0.282605	0.160819	-1.75729	0.0788689	0.557627	NA
ENSRNOG00000033593	3640.31	-0.235197	0.133845	-1.75723	0.078878	0.557627	NA
ENSRNOG00000020178	10178.3	0.296342	0.168657	1.75707	0.0789052	0.557627	NA
ENSRNOG00000013165	2451.25	0.279333	0.158982	1.75701	0.0789161	0.557627	NA
ENSRNOG00000011476	461.102	0.341754	0.194533	1.7568	0.0789524	0.557627	NA
ENSRNOG00000007213	28124.3	0.191872	0.109219	1.75676	0.0789583	0.557627	NA
ENSRNOG00000012393	933.433	0.502156	0.285936	1.75618	0.0790573	0.557686	NA
ENSRNOG00000004763	483.27	-0.316767	0.180376	-1.75615	0.0790633	0.557686	NA
ENSRNOG00000010160	293.48	-0.420818	0.239708	-1.75554	0.0791667	0.557686	NA
ENSRNOG00000000804	3757.34	0.199342	0.11355	1.75554	0.0791675	0.557686	NA
ENSRNOG00000048980	123.794	-0.529813	0.301815	-1.75543	0.0791863	0.557686	NA
ENSRNOG00000013653	1484.89	-0.277525	0.15819	-1.75437	0.0793672	0.558159	NA
ENSRNOG00000011881	3392.06	0.29327	0.167208	1.75392	0.0794443	0.558159	NA
ENSRNOG00000015128	9711.73	0.288479	0.164525	1.75341	0.0795324	0.558159	NA
ENSRNOG00000005558	671.456	0.256139	0.146098	1.7532	0.0795682	0.558159	NA
ENSRNOG00000021390	798.42	0.231062	0.131806	1.75304	0.0795949	0.558159	NA
ENSRNOG00000028176	128.177	-0.512273	0.292254	-1.75283	0.0796305	0.558159	NA
ENSRNOG00000008298	2426.2	-0.269584	0.15381	-1.75271	0.0796521	0.558159	NA
ENSRNOG00000008156	910.489	-0.232036	0.132388	-1.75269	0.0796551	0.558159	NA
ENSRNOG00000010975	7536.05	-0.168521	0.0961584	-1.75253	0.079682	0.558159	NA
ENSRNOG00000031544	5171.94	-0.366172	0.208971	-1.75226	0.0797289	0.558159	NA
ENSRNOG00000011294	3429.72	-0.201592	0.11505	-1.75221	0.079737	0.558159	NA
ENSRNOG00000011189	6435.97	0.208083	0.118806	1.75145	0.0798682	0.558408	NA
ENSRNOG00000025179	8483.87	0.359697	0.205385	1.75133	0.0798892	0.558408	NA
ENSRNOG00000061096	387.031	0.689017	0.393445	1.75124	0.0799045	0.558408	NA
ENSRNOG00000022619	39246.7	0.315714	0.180377	1.7503	0.0800661	0.558993	NA
ENSRNOG00000037540	1618.05	0.352021	0.201127	1.75024	0.0800762	0.558993	NA
ENSRNOG00000013987	3283.44	0.200868	0.114812	1.74954	0.0801985	0.559539	NA
ENSRNOG00000017960	1891.29	-0.200711	0.114821	-1.74803	0.0804591	0.56035	NA
ENSRNOG00000038074	11748.7	0.374008	0.21397	1.74795	0.0804732	0.56035	NA
ENSRNOG00000021900	62.7028	-0.738699	0.422611	-1.74794	0.0804746	0.56035	NA
ENSRNOG00000017285	3294.59	0.245126	0.140247	1.74781	0.0804966	0.56035	NA
ENSRNOG00000023143	8.78313	-1.81838	1.04112	-1.74656	0.0807138	NA	NA
ENSRNOG00000012099	432.204	-0.375026	0.214723	-1.74656	0.0807145	0.56035	NA
ENSRNOG00000020947	3759.41	0.294304	0.168519	1.74642	0.0807382	0.56035	NA
ENSRNOG00000055179	2450.95	0.365211	0.209123	1.74639	0.0807424	0.56035	NA
ENSRNOG00000021828	13465.7	0.224448	0.128534	1.74621	0.0807741	0.56035	NA
ENSRNOG00000033891	973.631	0.284425	0.162886	1.74616	0.0807829	0.56035	NA
ENSRNOG00000011636	1286.68	-0.253274	0.145052	-1.74609	0.0807948	0.56035	NA
ENSRNOG00000060100	136.694	-0.460556	0.263768	-1.74606	0.0808002	0.56035	NA
ENSRNOG00000011550	13.732	1.47713	0.845995	1.74603	0.0808058	NA	NA
ENSRNOG00000016058	1856.64	0.375831	0.215347	1.74524	0.0809435	0.560824	NA
ENSRNOG00000011781	1528.22	0.271177	0.155388	1.74516	0.0809568	0.560824	NA
ENSRNOG00000059837	2698.96	0.293776	0.168375	1.74477	0.0810243	0.560985	NA
ENSRNOG00000052100	2.03869	-4.50009	2.58049	-1.74389	0.0811782	NA	NA
ENSRNOG00000003172	4.75653	2.21637	1.27101	1.74379	0.0811964	NA	NA
ENSRNOG00000004813	7649.86	0.236402	0.135625	1.74305	0.0813251	0.561513	NA
ENSRNOG00000048194	2464.02	0.216182	0.124049	1.7427	0.0813852	0.561513	NA
ENSRNOG00000052141	5252.28	0.364264	0.209039	1.74257	0.0814087	0.561513	NA
ENSRNOG00000010607	702.075	-0.333236	0.19124	-1.7425	0.0814209	0.561513	NA
ENSRNOG00000004333	6253.42	0.225478	0.129419	1.74223	0.0814674	0.561513	NA
ENSRNOG00000004477	1096.93	-0.266866	0.153212	-1.74181	0.0815425	0.561513	NA
ENSRNOG00000014624	3122.58	0.411086	0.236019	1.74175	0.0815514	0.561513	NA
ENSRNOG00000004608	3590.61	0.417833	0.239941	1.7414	0.081613	0.561513	NA
ENSRNOG00000013351	2588.75	-0.203561	0.116902	-1.7413	0.0816312	0.561513	NA
ENSRNOG00000006116	7353.5	-0.245382	0.140924	-1.74124	0.0816407	0.561513	NA
ENSRNOG00000059061	6821.43	0.467762	0.268647	1.74118	0.0816523	0.561513	NA
ENSRNOG00000031890	1631.19	-0.434274	0.24943	-1.74106	0.0816723	0.561513	NA
ENSRNOG00000020358	9232.71	0.262281	0.150645	1.74105	0.0816754	0.561513	NA
ENSRNOG00000012692	1596.64	0.272142	0.156343	1.74068	0.0817405	0.561656	NA
ENSRNOG00000059927	1610.06	0.333802	0.19182	1.74018	0.0818269	0.561675	NA
ENSRNOG00000017072	2325.35	-0.263102	0.151194	-1.74016	0.0818317	0.561675	NA
ENSRNOG00000027376	2589.09	0.196817	0.113168	1.73915	0.082008	0.562581	NA
ENSRNOG00000004612	8233.87	-0.196713	0.113138	-1.7387	0.0820874	0.562738	NA
ENSRNOG00000020704	2426.41	0.258235	0.148545	1.73843	0.0821357	0.562738	NA
ENSRNOG00000018390	20730.2	0.176631	0.101617	1.7382	0.0821755	0.562738	NA
ENSRNOG00000022483	47.2086	0.711278	0.409247	1.73802	0.0822081	0.562738	NA
[truncated: 16,415 more rows]

## Sheet: Table S6
Table S6.Gene Counts
ENSEMBL	N1	N2	N3	T1	T2	T3
ENSRNOG00000013271	841	827	1088	843	853	641
ENSRNOG00000005059	87	126	139	163	136	115
ENSRNOG00000002229	52	22	44	54	36	13
ENSRNOG00000002227	4627	4873	5446	5850	5064	4232
ENSRNOG00000002225	1390	1417	1745	2085	1600	1298
ENSRNOG00000002223	0	0	0	1	0	0
ENSRNOG00000053325	7	25	26	26	9	22
ENSRNOG00000014808	2089	2007	1923	2013	1981	2098
ENSRNOG00000042912	390	391	386	461	300	313
ENSRNOG00000046533	2174	2141	1962	1472	1565	1851
ENSRNOG00000005947	6	8	14	4	26	19
ENSRNOG00000030016	0	0	10	0	0	0
ENSRNOG00000030017	2118	2056	2332	2201	2060	1767
ENSRNOG00000030019	66665	65924	75416	90318	74131	69857
ENSRNOG00000057800	2	1	0	0	2	1
ENSRNOG00000057806	508	423	632	467	379	271
ENSRNOG00000057809	3	2	7	3	12	8
ENSRNOG00000031760	2	0	12	0	0	0
ENSRNOG00000031766	313308	190912	166007	204712	134354	147294
ENSRNOG00000031769	131	248	207	282	191	255
ENSRNOG00000029814	0	0	2	4	0	1
ENSRNOG00000029813	423	358	440	440	345	332
ENSRNOG00000029810	760	1084	1125	1178	1141	1375
ENSRNOG00000029811	7	6	21	16	30	11
ENSRNOG00000038572	218	249	316	230	284	168
ENSRNOG00000015541	12	20	6	14	14	10
ENSRNOG00000015540	5141	5205	5475	5326	5250	2428
ENSRNOG00000015546	520	481	518	580	512	510
ENSRNOG00000015544	21941	15416	14682	17805	14784	15337
ENSRNOG00000011653	5949	4800	5666	6168	5281	4871
ENSRNOG00000011652	606	537	587	508	536	549
ENSRNOG00000011657	9	21	6	13	8	18
ENSRNOG00000011655	370	357	488	393	477	404
ENSRNOG00000011654	567	552	511	434	366	333
ENSRNOG00000011658	283	450	340	342	308	364
ENSRNOG00000039191	27	3	15	28	20	22
ENSRNOG00000018076	112	100	83	126	124	122
ENSRNOG00000049605	183	185	144	164	158	106
ENSRNOG00000049604	557	723	746	825	731	842
ENSRNOG00000049609	1	1	1	1	1	1
ENSRNOG00000054572	4	5	0	4	3	3
ENSRNOG00000054576	0	0	0	6	0	0
ENSRNOG00000054579	0	9	4	2	2	0
ENSRNOG00000054578	0	7	0	0	14	0
ENSRNOG00000016381	0	4	0	0	0	0
ENSRNOG00000016383	5848	6963	5759	7292	6183	7272
ENSRNOG00000016384	863	727	849	938	779	690
ENSRNOG00000016387	6242	11644	11133	11363	10634	14325
ENSRNOG00000016388	1615	1515	1847	1916	1791	1425
ENSRNOG00000037352	801	851	764	845	693	880
ENSRNOG00000008224	2146	2293	2196	2656	2298	2369
ENSRNOG00000008225	24	35	69	51	69	13
ENSRNOG00000041433	6	6	7	2	0	2
ENSRNOG00000041435	1	0	0	2	0	0
ENSRNOG00000047171	581	640	717	674	701	661
ENSRNOG00000047175	2	0	0	2	3	0
ENSRNOG00000047179	40992	38418	41839	49778	42196	37669
ENSRNOG00000022896	6659	7119	6886	8272	6660	7100
ENSRNOG00000022894	567	406	403	310	362	312
ENSRNOG00000022893	1822	1221	2052	2195	1874	1140
ENSRNOG00000048495	171	185	290	273	308	250
ENSRNOG00000046806	0	1	1	1	0	0
ENSRNOG00000021272	313	333	319	272	287	322
ENSRNOG00000021273	1781	2183	1924	1922	1838	2075
ENSRNOG00000021270	1910	2053	2142	2179	1779	2062
ENSRNOG00000021274	9	4	0	4	8	0
ENSRNOG00000056322	26	9	26	40	52	7
ENSRNOG00000056323	50	43	58	39	47	26
ENSRNOG00000053132	0	0	0	1	0	0
ENSRNOG00000056327	0	5	0	2	2	4
ENSRNOG00000056324	0	6	0	6	0	0
ENSRNOG00000056325	980	1384	1143	1297	1371	1567
ENSRNOG00000017163	13918	14698	13905	14806	10196	11150
ENSRNOG00000017167	11	37	35	27	36	54
ENSRNOG00000017166	932	1040	794	1065	1026	1048
ENSRNOG00000017165	145	193	181	222	138	207
ENSRNOG00000017164	4	3	9	0	8	0
ENSRNOG00000057499	362	469	504	414	446	295
ENSRNOG00000057498	0	4	0	0	0	0
ENSRNOG00000057493	11	6	7	6	4	3
ENSRNOG00000057490	0	8	2	2	3	0
ENSRNOG00000057497	14	13	8	9	5	5
ENSRNOG00000057496	2	10	10	0	19	2
ENSRNOG00000057144	2	2	0	0	0	0
ENSRNOG00000057147	220	209	224	222	281	226
ENSRNOG00000057143	9	16	18	3	3	7
ENSRNOG00000058679	4	3	8	3	4	1
ENSRNOG00000027942	0	0	0	0	2	0
ENSRNOG00000027940	305	239	290	325	245	274
ENSRNOG00000058677	2645	2761	2510	3044	2471	2768
ENSRNOG00000053794	1	0	2	0	1	0
ENSRNOG00000053795	40	63	112	69	83	72
ENSRNOG00000053796	0	1	2	2	0	3
ENSRNOG00000053790	143	182	208	198	199	309
ENSRNOG00000020638	668	629	558	693	545	624
ENSRNOG00000020635	1473	2111	2083	2015	1789	2203
ENSRNOG00000020634	2147	2496	2488	2925	2436	2728
ENSRNOG00000020636	35486	55533	37871	59557	53660	63274
ENSRNOG00000020630	558	647	639	785	825	580
ENSRNOG00000051792	822	781	666	925	828	930
ENSRNOG00000042492	1885	2008	1964	2023	1894	2092
ENSRNOG00000042497	0	0	2	1	0	1
ENSRNOG00000042496	511	696	696	1126	969	898
ENSRNOG00000042499	9031	9905	8484	11872	9674	11217
ENSRNOG00000053869	196	159	220	215	193	186
ENSRNOG00000053862	2	0	0	0	3	0
ENSRNOG00000010248	903	989	875	822	871	993
ENSRNOG00000010241	247	235	118	188	180	189
ENSRNOG00000010240	6844	4400	5705	4865	4836	3072
ENSRNOG00000050670	8	0	0	5	0	4
ENSRNOG00000010244	705	499	734	838	660	521
ENSRNOG00000051420	783	737	847	1038	792	783
ENSRNOG00000051429	4	2	4	2	4	6
ENSRNOG00000059237	0	4	0	0	0	0
ENSRNOG00000059231	3	0	1	0	3	1
ENSRNOG00000059232	0	2	0	0	0	0
ENSRNOG00000012683	2402	2619	2491	2640	2166	2254
ENSRNOG00000027360	2473	4137	4139	4379	4149	3899
ENSRNOG00000027365	11	9	8	15	0	3
ENSRNOG00000029360	2132	2222	2563	2531	2389	1976
ENSRNOG00000027368	2638	2292	2141	2568	2069	2142
ENSRNOG00000033134	8	2	0	4	2	4
ENSRNOG00000033133	502	811	862	656	637	766
ENSRNOG00000060919	7	16	4	6	7	6
ENSRNOG00000060914	2217	3803	3475	3187	3236	3341
ENSRNOG00000060917	0	8	8	4	4	3
ENSRNOG00000060910	3	2	2	3	5	2
ENSRNOG00000060911	0	0	0	1	0	0
ENSRNOG00000060912	19793	22380	23615	27819	24067	25436
ENSRNOG00000060913	0	0	0	0	0	1
ENSRNOG00000033688	14190	10700	13946	16908	13502	9963
ENSRNOG00000061359	27	20	20	20	29	51
ENSRNOG00000061358	124	168	167	158	114	170
ENSRNOG00000026705	0	0	2	0	0	0
ENSRNOG00000026704	0	2	0	0	10	8
ENSRNOG00000061354	0	0	0	6	0	0
ENSRNOG00000022466	1022	2111	1931	1941	2007	2159
ENSRNOG00000022283	148	279	218	293	251	302
ENSRNOG00000022288	741	736	949	1091	934	692
ENSRNOG00000022289	1582	2141	2254	2336	2147	2283
ENSRNOG00000060002	1	2	3	1	1	4
ENSRNOG00000060003	1	0	0	0	0	0
ENSRNOG00000060000	2	2	7	1	2	2
ENSRNOG00000060004	1	2	2	3	3	2
ENSRNOG00000060005	12204	14196	14511	18258	15391	15197
ENSRNOG00000060008	1999	2219	2451	2480	2124	2177
ENSRNOG00000060009	38	40	38	46	60	20
ENSRNOG00000024705	0	0	0	3	1	0
ENSRNOG00000024707	39	25	32	40	35	40
ENSRNOG00000024703	2733	1307	2633	2557	2064	944
ENSRNOG00000003163	2428	3255	3102	3495	3200	4082
ENSRNOG00000016156	41162	35527	41505	53978	44475	37962
ENSRNOG00000006652	7546	8398	8448	8193	7837	8529
ENSRNOG00000030568	509	672	798	923	727	697
ENSRNOG00000030563	0	0	0	0	4	0
ENSRNOG00000049970	107	127	153	207	139	97
ENSRNOG00000036241	3	0	0	0	1	0
ENSRNOG00000031216	154	146	159	131	160	103
ENSRNOG00000001452	301	277	359	443	316	317
ENSRNOG00000004563	2954	1845	2252	2808	2174	1429
ENSRNOG00000004566	2	0	8	0	0	0
ENSRNOG00000018272	1102	1115	1073	1255	1162	1370
ENSRNOG00000018273	33086	26397	27454	20928	21717	20945
ENSRNOG00000018271	5865	6507	6432	7250	6623	6677
ENSRNOG00000018276	301	346	407	340	393	327
ENSRNOG00000048535	0	2	1	2	1	5
ENSRNOG00000037118	1	0	0	0	0	0
ENSRNOG00000011927	45	61	81	112	67	42
ENSRNOG00000037113	6469	7318	6784	7580	6603	7000
ENSRNOG00000057212	10	13	4	0	0	10
ENSRNOG00000050242	0	0	0	1	1	0
ENSRNOG00000048394	69	48	69	30	45	40
ENSRNOG00000048397	2410	3442	3610	3935	3544	3913
ENSRNOG00000011929	1531	1879	1758	1801	1711	1793
ENSRNOG00000052226	6776	17548	17123	16289	16410	20011
ENSRNOG00000052224	38	64	40	82	46	60
ENSRNOG00000017194	8319	12511	10444	12354	11024	14188
ENSRNOG00000012343	1459	1497	1839	1773	1640	1337
ENSRNOG00000017193	39	35	58	46	58	39
ENSRNOG00000019639	770	746	1008	1029	1010	560
ENSRNOG00000019638	3286	5074	5393	6172	5630	5321
ENSRNOG00000019635	3521	4751	4415	4996	4776	5128
ENSRNOG00000019634	2268	2470	2286	2861	2352	2485
ENSRNOG00000017191	1489	1871	1868	1836	1772	1697
ENSRNOG00000019630	488	862	980	984	921	968
ENSRNOG00000013844	107	97	110	153	96	87
ENSRNOG00000013845	973	1483	1366	1699	1542	1670
ENSRNOG00000013847	230	165	150	258	165	98
ENSRNOG00000013840	0	0	0	2	0	0
ENSRNOG00000013841	2382	1883	2129	2339	1946	1418
ENSRNOG00000007141	4350	4522	4630	5730	4718	4817
ENSRNOG00000007142	2	11	10	0	2	3
ENSRNOG00000007147	46	54	48	37	67	45
ENSRNOG00000038355	4	0	5	6	0	5
ENSRNOG00000006238	981	1435	1494	1530	1331	1471
ENSRNOG00000006231	718	642	764	999	799	683
ENSRNOG00000006235	0	0	0	0	0	4
ENSRNOG00000006236	1332	1487	1314	1422	1192	1239
ENSRNOG00000018075	6449	8895	7420	9173	8076	10568
ENSRNOG00000018077	5712	5783	6671	7596	6552	6430
ENSRNOG00000029238	2506	3584	3819	4194	3807	3987
ENSRNOG00000000691	33	13	30	5	13	25
ENSRNOG00000018070	73	99	75	84	72	52
ENSRNOG00000000693	134	218	170	273	285	226
ENSRNOG00000029235	177	152	295	233	212	100
ENSRNOG00000000695	1070	523	1238	1524	1134	495
ENSRNOG00000000697	7337	6811	7099	9043	7180	7076
ENSRNOG00000045168	2	0	0	0	2	0
ENSRNOG00000013596	781	748	855	859	795	830
ENSRNOG00000013594	4306	3074	3352	4240	3339	3237
ENSRNOG00000013593	37	54	53	71	63	71
ENSRNOG00000013591	1438	2075	1875	2501	1959	2218
ENSRNOG00000013598	987	1215	1035	1173	1031	985
ENSRNOG00000012469	1977	2136	1976	2399	2023	2016
ENSRNOG00000012460	26	25	38	10	14	6
ENSRNOG00000015854	11	13	30	35	22	25
ENSRNOG00000015857	24107	25852	25932	30497	25207	26179
ENSRNOG00000015851	16	48	70	54	47	65
ENSRNOG00000015852	5075	3814	4794	5525	4551	3540
ENSRNOG00000017487	0	8	2	11	4	6
ENSRNOG00000015859	0	0	0	0	2	0
ENSRNOG00000015858	1012	598	1029	1593	1170	550
ENSRNOG00000003348	1028	1237	1085	1386	1191	1235
ENSRNOG00000003349	0	0	0	0	0	1
ENSRNOG00000003346	69	114	95	87	84	56
ENSRNOG00000003343	39310	40073	40281	39725	37328	35158
ENSRNOG00000012806	2200	1294	1547	1396	1033	953
ENSRNOG00000001270	2	0	5	6	2	2
ENSRNOG00000001271	313	228	278	273	217	158
ENSRNOG00000001272	2880	3148	4206	4653	3804	3124
ENSRNOG00000001273	716	1295	1164	1377	1319	1572
ENSRNOG00000001274	1864	1801	1630	2026	1661	2129
ENSRNOG00000001275	1857	1652	1703	1779	1487	1793
ENSRNOG00000001276	1396	1071	1568	1811	1353	980
ENSRNOG00000001277	1387	1820	2035	2248	2118	1867
ENSRNOG00000001278	737	1091	1000	1020	1012	1144
ENSRNOG00000037960	64	58	76	99	60	59
ENSRNOG00000013330	23483	17691	19983	21509	16512	14287
ENSRNOG00000013331	9390	11823	11813	13573	11771	11743
ENSRNOG00000013339	1383	1004	1202	1472	1225	879
ENSRNOG00000051226	37	33	48	42	50	26
ENSRNOG00000051224	0	1	1	1	1	0
ENSRNOG00000051225	0	0	0	0	7	0
ENSRNOG00000051221	0	0	0	2	3	8
ENSRNOG00000014021	0	4	0	4	27	13
ENSRNOG00000014027	541	462	565	577	489	419
ENSRNOG00000014025	102	40	55	57	38	68
ENSRNOG00000010733	6022	6483	6506	7821	6576	6367
ENSRNOG00000010732	2634	4612	4045	4910	4420	4999
ENSRNOG00000010730	97	134	145	123	123	246
ENSRNOG00000010737	7454	5552	6120	5285	4802	3749
ENSRNOG00000010736	85	81	56	91	54	58
ENSRNOG00000010735	1743	1584	1490	1741	1506	1494
ENSRNOG00000038432	0	0	2	0	0	0
ENSRNOG00000038436	1706	1192	1452	1159	1184	848
ENSRNOG00000038437	14	8	4	7	10	5
ENSRNOG00000037356	53	52	83	70	38	50
ENSRNOG00000036762	0	0	2	0	0	0
ENSRNOG00000055219	1	1	1	0	4	2
ENSRNOG00000055213	9	9	9	14	7	8
ENSRNOG00000055217	0	2	2	4	7	1
ENSRNOG00000045960	2	0	0	1	0	0
ENSRNOG00000045961	892	735	599	740	667	744
ENSRNOG00000045963	4	3	1	2	1	3
ENSRNOG00000045965	144	152	146	151	145	123
ENSRNOG00000045967	1402	1273	1240	1586	1363	1378
ENSRNOG00000045968	71	116	105	152	87	187
ENSRNOG00000016779	12136	8774	12208	12827	11244	7042
ENSRNOG00000016778	12627	12113	11218	12935	11455	12141
ENSRNOG00000043498	3069	2479	3115	3876	3135	2398
ENSRNOG00000035546	0	1	3	1	2	0
ENSRNOG00000044610	4	5	1	1	0	1
ENSRNOG00000017828	108	85	27	81	97	50
ENSRNOG00000017829	4001	4195	3916	4865	4289	4391
ENSRNOG00000012850	1544	919	1202	1076	943	520
ENSRNOG00000012852	3247	3175	3749	3921	3720	3720
ENSRNOG00000012853	2905	3588	3528	4031	3486	3818
ENSRNOG00000017822	2470	3081	3516	3275	3251	2823
ENSRNOG00000017820	144	204	180	189	181	198
ENSRNOG00000051113	0	1	1	0	0	0
ENSRNOG00000012858	10	11	14	21	11	0
ENSRNOG00000017824	3439	3450	3455	4115	3366	3355
ENSRNOG00000041437	1	0	0	0	0	0
ENSRNOG00000015088	203	105	149	111	119	53
ENSRNOG00000015082	2	2	0	0	10	0
ENSRNOG00000015080	1966	1631	2636	2717	2436	1315
ENSRNOG00000015086	11	5	8	10	4	0
ENSRNOG00000015084	0	8	0	1	5	0
ENSRNOG00000015085	9347	8860	9211	11435	9626	9403
ENSRNOG00000013431	1176	985	1208	895	833	731
ENSRNOG00000022919	3257	3178	3412	3914	3144	3403
ENSRNOG00000022911	2499	1859	2267	2575	2034	1556
ENSRNOG00000013433	5	19	0	6	3	0
ENSRNOG00000016190	2934	3336	3285	3985	3523	3655
ENSRNOG00000016193	2152	3210	3036	3315	3013	3764
ENSRNOG00000016196	131	83	113	92	80	105
ENSRNOG00000016199	297	253	198	216	221	260
ENSRNOG00000053703	36	22	27	23	33	17
ENSRNOG00000046619	0	0	0	0	0	2
ENSRNOG00000046617	175	220	221	238	321	260
ENSRNOG00000046615	1	1	1	1	1	1
ENSRNOG00000049700	0	0	2	0	0	2
ENSRNOG00000042729	0	4	0	0	2	2
ENSRNOG00000042728	3178	1898	1964	2377	1846	1534
ENSRNOG00000042720	3185	4532	4392	5267	4528	5374
ENSRNOG00000042726	0	11	16	4	3	10
ENSRNOG00000014845	0	0	2	0	1	0
ENSRNOG00000014844	4670	3086	4205	3448	3456	2347
ENSRNOG00000014846	3069	2756	2464	2959	2160	2471
ENSRNOG00000014840	18	8	18	29	17	29
ENSRNOG00000005018	199	109	130	198	205	187
ENSRNOG00000049706	3	6	5	4	4	4
ENSRNOG00000056172	16	82	147	59	119	278
ENSRNOG00000056170	1	1	1	0	0	0
ENSRNOG00000056176	1	0	0	1	0	0
ENSRNOG00000005017	81	241	175	138	148	233
ENSRNOG00000020683	19750	16973	18382	20701	16508	14781
ENSRNOG00000005758	248	219	308	403	432	236
ENSRNOG00000021758	3559	3180	3565	3459	3301	2829
ENSRNOG00000021750	396	408	417	447	472	561
ENSRNOG00000021752	362	399	435	471	390	387
ENSRNOG00000050636	101	99	136	158	92	122
ENSRNOG00000004760	1558	1829	2115	2471	2154	1745
ENSRNOG00000050634	1	2	2	2	1	1
ENSRNOG00000050635	1	2	0	5	3	0
ENSRNOG00000050630	25477	22740	23403	26049	18967	21346
ENSRNOG00000004766	2013	1994	1950	2332	1944	1772
ENSRNOG00000027756	580	288	442	397	399	177
ENSRNOG00000013712	6483	6989	6912	8698	7170	7309
ENSRNOG00000009222	64	96	157	163	136	100
ENSRNOG00000009220	419	788	631	735	702	710
ENSRNOG00000009227	2	6	8	2	0	7
ENSRNOG00000009225	3452	4770	4410	5529	5208	5922
ENSRNOG00000009224	1167	1376	1450	1605	1415	1377
ENSRNOG00000059919	2019	2794	2514	2873	2569	3086
ENSRNOG00000059914	0	0	0	0	4	0
ENSRNOG00000059915	8	0	0	2	6	0
ENSRNOG00000013717	3259	3043	3159	3910	3410	2908
ENSRNOG00000059911	4856	8207	7554	8157	7324	8900
ENSRNOG00000058359	11846	13454	13385	15118	13171	13602
ENSRNOG00000049939	69	61	77	74	58	53
ENSRNOG00000049935	0	1	17	5	4	5
ENSRNOG00000049931	1906	3146	3037	3910	3287	3637
ENSRNOG00000002903	405	338	429	391	357	296
ENSRNOG00000008641	480	1699	1585	728	1605	1842
ENSRNOG00000020400	4637	4708	4646	5695	4656	5491
ENSRNOG00000020407	208	215	271	401	342	321
ENSRNOG00000061962	24	32	16	30	21	12
ENSRNOG00000061963	36	99	82	85	86	111
ENSRNOG00000061960	1	1	1	1	1	1
ENSRNOG00000061961	21	25	27	23	29	24
ENSRNOG00000061966	3	0	4	4	0	0
ENSRNOG00000061967	0	0	0	2	0	0
ENSRNOG00000061964	67	23	27	53	55	33
ENSRNOG00000032454	0	0	0	0	0	4
ENSRNOG00000007267	1347	1404	1250	1283	1199	1446
ENSRNOG00000002908	6214	6362	6416	7521	6241	6439
ENSRNOG00000023278	1259	1311	1244	1322	1084	1025
ENSRNOG00000023274	528	595	577	690	634	539
ENSRNOG00000023271	3827	5526	5009	6264	5500	6112
ENSRNOG00000059002	25	19	8	31	16	6
ENSRNOG00000059000	0	0	0	2	0	0
ENSRNOG00000059006	0	5	6	0	7	0
ENSRNOG00000059005	135	124	176	194	143	135
ENSRNOG00000059008	961	686	1248	1266	1348	565
ENSRNOG00000022586	4889	5828	6433	7217	6015	6357
ENSRNOG00000022582	574	779	809	981	767	894
ENSRNOG00000023187	603	651	558	559	498	540
ENSRNOG00000023182	7	15	14	12	20	26
ENSRNOG00000023181	7	8	2	8	2	5
ENSRNOG00000060705	7	11	11	11	18	13
ENSRNOG00000060704	0	3	2	5	2	2
ENSRNOG00000060707	8278	6644	8656	10133	8302	6879
ENSRNOG00000060701	129	116	91	84	67	67
ENSRNOG00000060703	3051	2644	2505	2831	2135	1906
ENSRNOG00000033498	1680	2246	2065	2409	2316	2416
ENSRNOG00000026936	16	19	22	10	22	7
ENSRNOG00000026937	501	440	444	447	500	398
ENSRNOG00000033490	0	2	0	0	0	0
ENSRNOG00000033496	2043	1607	2755	2863	2555	1424
ENSRNOG00000022636	298	323	381	345	300	265
ENSRNOG00000022635	264	234	248	247	273	160
ENSRNOG00000053287	0	0	0	0	0	1
ENSRNOG00000001074	1203	924	1140	964	856	739
ENSRNOG00000001072	761	584	894	627	591	335
ENSRNOG00000001073	567	370	475	498	424	405
ENSRNOG00000001070	9879	9138	8381	10332	8339	10028
ENSRNOG00000001071	17	13	34	50	30	28
ENSRNOG00000001079	755	995	1009	1065	1039	904
ENSRNOG00000039725	247	335	287	281	252	327
ENSRNOG00000035437	1	3	0	0	3	4
ENSRNOG00000031532	12	14	12	38	15	33
ENSRNOG00000028576	0	4	12	0	0	0
ENSRNOG00000054329	9	14	19	15	9	7
ENSRNOG00000054322	18	21	29	22	28	25
ENSRNOG00000054324	9	14	15	13	13	22
ENSRNOG00000054326	32	36	32	40	35	32
ENSRNOG00000033451	35	41	47	56	40	64
ENSRNOG00000031391	67	65	111	104	78	78
ENSRNOG00000031398	2	0	0	0	0	0
ENSRNOG00000032840	1450	1708	1661	1780	1526	1639
ENSRNOG00000032847	76	253	234	236	200	357
ENSRNOG00000032846	771	1376	1346	1441	1306	1292
ENSRNOG00000049099	622	1072	1173	1306	1204	1690
ENSRNOG00000006868	8776	10395	11720	12628	11121	10810
ENSRNOG00000006864	290	219	262	197	161	134
ENSRNOG00000006865	24712	26984	24792	30154	25719	29012
ENSRNOG00000049093	307	294	347	339	272	197
ENSRNOG00000006860	45	79	63	65	84	45
ENSRNOG00000049097	14825	21479	19821	23263	20079	23392
ENSRNOG00000055058	7	4	0	8	4	14
ENSRNOG00000055053	0	0	5	0	0	0
ENSRNOG00000055056	0	0	2	0	0	0
ENSRNOG00000008639	154592	114481	112527	106870	93252	96088
ENSRNOG00000055583	1619	1231	1812	1837	1591	1397
ENSRNOG00000055582	0	0	1	0	0	0
ENSRNOG00000055580	14	6	6	9	5	1
ENSRNOG00000055586	0	0	0	0	2	0
ENSRNOG00000049674	61	28	84	100	84	60
ENSRNOG00000015777	1716	1658	1744	1678	1296	1270
ENSRNOG00000026324	92	69	80	79	80	70
ENSRNOG00000047723	0	0	0	0	0	1
ENSRNOG00000003563	2226	3154	3216	3557	3383	3391
ENSRNOG00000012057	0	1	1	0	0	0
ENSRNOG00000018755	1683	1639	1675	1871	1765	1709
ENSRNOG00000018757	16	12	12	17	28	19
ENSRNOG00000018752	19	17	45	27	33	40
ENSRNOG00000033824	1200	1171	1113	878	1015	880
ENSRNOG00000001847	4223	4089	4439	4829	4493	4197
ENSRNOG00000001845	5173	4929	5571	5972	5113	5161
ENSRNOG00000001844	1039	881	1232	1110	1027	664
ENSRNOG00000001843	7941	5775	6279	6643	5432	4513
ENSRNOG00000001842	1732	1873	1397	1955	1612	2218
ENSRNOG00000052586	14	6	8	14	8	6
ENSRNOG00000052583	1517	989	1658	1608	1469	751
ENSRNOG00000001849	6093	4184	5021	5570	4391	3527
ENSRNOG00000052581	8	0	8	7	3	4
ENSRNOG00000052051	0	6	0	5	0	0
ENSRNOG00000053136	0	20	5	2	0	5
ENSRNOG00000008523	2118	2588	2438	2749	2355	2728
ENSRNOG00000008521	47	44	57	73	40	37
ENSRNOG00000008526	23	27	35	34	44	20
ENSRNOG00000008524	2836	2689	2710	2236	1953	1738
ENSRNOG00000046450	0	7	6	6	3	3
ENSRNOG00000046452	47	23	25	17	27	27
ENSRNOG00000046455	88	84	105	101	90	62
ENSRNOG00000046457	0	0	0	1	0	0
ENSRNOG00000019403	12	17	13	17	25	11
ENSRNOG00000019400	17377	14320	16259	19150	14863	12075
ENSRNOG00000019407	1594	1892	2009	2350	2273	2362
ENSRNOG00000019404	0	0	0	5	3	0
ENSRNOG00000056779	1	0	0	0	0	0
ENSRNOG00000056778	168	210	151	178	152	127
ENSRNOG00000056770	22	15	14	14	9	16
ENSRNOG00000000715	28787	22663	21057	21758	20408	19137
ENSRNOG00000000713	7	2	4	1	1	8
ENSRNOG00000015229	8175	5908	7250	8148	6690	5154
ENSRNOG00000000718	1982	2511	2247	2357	2198	2135
ENSRNOG00000046183	1177	1065	1111	1095	1098	923
ENSRNOG00000046181	3	4	20	5	0	10
ENSRNOG00000038259	5	6	13	17	8	10
ENSRNOG00000015225	645	787	728	877	762	839
ENSRNOG00000042601	46	17	29	60	17	49
ENSRNOG00000042603	780	727	1024	1146	1075	853
ENSRNOG00000006002	395	400	567	606	413	350
ENSRNOG00000006000	2471	1469	2140	1854	1720	1142
ENSRNOG00000006001	4521	3839	4090	3649	3593	3044
ENSRNOG00000036959	26	33	19	41	25	16
ENSRNOG00000027514	13426	14137	14076	16226	13236	14913
ENSRNOG00000027516	0	0	3	11	0	4
ENSRNOG00000027511	293	412	416	528	476	486
ENSRNOG00000027513	3565	3003	3543	3954	3507	2835
ENSRNOG00000017438	468	362	465	570	404	341
ENSRNOG00000050347	237	444	363	363	388	413
ENSRNOG00000050343	792	603	1089	1179	922	399
ENSRNOG00000057491	0	0	1	0	0	0
ENSRNOG00000050348	197	378	406	416	335	448
ENSRNOG00000050445	3348	4011	4159	4533	3911	4598
ENSRNOG00000017259	2353	2698	2582	2447	2199	2215
ENSRNOG00000017258	9	9	9	8	7	0
ENSRNOG00000017251	5193	4500	4230	4031	3854	4011
ENSRNOG00000017253	175	155	185	158	157	158
ENSRNOG00000017254	11640	12316	13249	13779	12088	11847
ENSRNOG00000017781	3873	4031	4008	4088	3761	4080
ENSRNOG00000017780	3454	4725	4272	5217	4618	5103
ENSRNOG00000017787	1533	1477	1742	2100	1473	1410
ENSRNOG00000017786	5321	5237	4987	6200	4573	5385
ENSRNOG00000017784	155	111	100	106	56	105
ENSRNOG00000017788	6	12	9	14	5	6
ENSRNOG00000054041	0	1	0	0	3	0
ENSRNOG00000054042	8	0	0	0	0	0
ENSRNOG00000054045	0	1	0	3	0	0
ENSRNOG00000054047	47	28	34	41	43	18
ENSRNOG00000054046	8	0	11	8	12	5
ENSRNOG00000054049	514	445	529	427	321	341
ENSRNOG00000011363	129	144	201	217	205	161
ENSRNOG00000011361	1349	2167	1969	2021	1841	2113
ENSRNOG00000011360	0	0	0	0	0	6
ENSRNOG00000011366	6757	6352	6449	8042	6748	6328
ENSRNOG00000014786	490	701	660	670	519	579
ENSRNOG00000014785	3410	3610	4046	4961	4509	3955
ENSRNOG00000014783	542	531	558	701	629	491
ENSRNOG00000010940	873	944	849	1241	965	958
ENSRNOG00000010941	0	0	0	0	2	0
ENSRNOG00000010944	28849	31159	35607	40610	35235	29957
ENSRNOG00000010945	21794	18743	17770	21425	18459	19188
ENSRNOG00000010947	2	0	2	0	2	0
ENSRNOG00000011094	42	41	49	55	79	27
ENSRNOG00000011096	501	623	555	579	496	602
ENSRNOG00000011093	2058	3536	3162	3872	3680	3991
ENSRNOG00000014251	542	502	573	484	483	344
ENSRNOG00000014252	3368	3833	4007	4367	3676	3847
ENSRNOG00000060547	1	2	2	0	2	0
ENSRNOG00000014256	5	5	10	5	4	8
ENSRNOG00000060544	7398	6933	8873	9716	8101	5872
ENSRNOG00000014259	117	111	183	143	99	156
ENSRNOG00000018413	1089	743	1195	1171	768	700
ENSRNOG00000022030	220	273	261	280	268	250
ENSRNOG00000022039	991	584	1310	1269	1101	520
ENSRNOG00000015121	2272	2061	2754	2760	2292	1680
ENSRNOG00000015122	3847	4247	4128	4786	4168	4301
ENSRNOG00000015124	5039	3753	5620	7530	6106	3738
ENSRNOG00000047447	199	292	435	444	443	354
ENSRNOG00000015128	6583	9825	9768	11241	10253	11190
ENSRNOG00000043357	537	503	640	534	550	336
ENSRNOG00000003281	283	292	328	330	298	248
ENSRNOG00000003287	0	0	3	0	2	4
ENSRNOG00000058678	4	4	6	7	4	5
ENSRNOG00000009284	276	169	223	167	239	138
ENSRNOG00000053084	702	915	865	964	927	1067
ENSRNOG00000053086	32	22	22	17	15	12
ENSRNOG00000020308	6396	8112	7595	8842	7558	8961
ENSRNOG00000020304	9953	9680	12762	14139	12250	9755
ENSRNOG00000020307	43	13	37	13	25	25
ENSRNOG00000053089	29	22	12	32	19	45
ENSRNOG00000020302	223	326	430	413	341	242
ENSRNOG00000030934	0	0	0	0	3	0
ENSRNOG00000030932	651	596	622	577	571	493
ENSRNOG00000051824	32	32	53	50	47	65
ENSRNOG00000051825	5	33	14	31	21	15
ENSRNOG00000051826	1	0	1	0	0	0
ENSRNOG00000051821	5	13	10	11	7	6
ENSRNOG00000051823	127	208	163	255	209	243
ENSRNOG00000058966	1	2	2	4	4	0
ENSRNOG00000058967	0	0	2	0	0	0
ENSRNOG00000058965	0	0	0	0	1	2
ENSRNOG00000005608	0	0	0	2	0	0
ENSRNOG00000053557	1867	2036	1827	2182	1911	2094
ENSRNOG00000009585	8079	6180	8161	7784	6998	4924
ENSRNOG00000053553	1	3	17	0	5	3
ENSRNOG00000009580	121	61	108	69	77	53
ENSRNOG00000032160	25	41	32	51	38	44
ENSRNOG00000027654	3143	3176	3606	3691	3424	2909
ENSRNOG00000009050	3	2	0	7	4	2
ENSRNOG00000009052	0	0	1	0	0	0
ENSRNOG00000009054	310	355	240	268	270	264
ENSRNOG00000009057	1048	1038	1179	832	826	792
ENSRNOG00000009058	0	0	0	0	3	0
ENSRNOG00000049878	193	239	203	152	134	157
ENSRNOG00000049873	634	719	823	625	623	695
ENSRNOG00000049876	10131	10542	11867	14067	13084	10776
ENSRNOG00000049877	1	0	1	2	1	1
ENSRNOG00000059709	4	8	8	6	10	11
ENSRNOG00000059705	8	0	2	10	10	10
ENSRNOG00000059703	7	2	7	9	6	18
ENSRNOG00000059702	338	346	227	285	240	257
ENSRNOG00000004262	218	256	206	196	195	201
ENSRNOG00000004263	1552	1184	1209	1468	1282	1189
ENSRNOG00000004268	1216	1000	927	979	865	765
ENSRNOG00000004269	875	494	868	548	652	351
ENSRNOG00000023026	3	0	6	11	5	3
ENSRNOG00000023021	1030	705	832	858	757	561
ENSRNOG00000023020	922	1596	1536	1651	1440	1866
ENSRNOG00000023023	743	1014	954	900	842	847
ENSRNOG00000032398	2240	2435	2400	2805	2205	2181
ENSRNOG00000032395	2584	2749	2795	3233	2639	2825
ENSRNOG00000032394	8394	9848	9285	10554	9323	10281
ENSRNOG00000032391	1653	1141	1553	1593	1438	861
ENSRNOG00000032390	1	1	3	1	0	1
ENSRNOG00000003606	74	139	90	125	121	151
ENSRNOG00000003601	8	0	1	0	0	0
ENSRNOG00000003600	791	680	728	695	593	634
ENSRNOG00000008728	1280	1040	1627	1497	1280	821
ENSRNOG00000007519	5626	5630	6018	6674	5753	5429
ENSRNOG00000007518	5498	5098	5452	5331	4686	4317
ENSRNOG00000008720	1608	1950	1903	2282	1945	2100
ENSRNOG00000007515	721	551	658	669	574	441
ENSRNOG00000007514	2186	1572	1872	2295	1713	1339
ENSRNOG00000008725	3780	4077	4387	5168	4781	4803
ENSRNOG00000007512	732	1134	857	1097	990	1240
ENSRNOG00000007510	93	88	112	98	125	81
ENSRNOG00000022772	3976	3203	3720	4265	3923	3308
ENSRNOG00000022771	1154	761	1031	1392	1044	649
ENSRNOG00000022777	0	0	0	2	0	0
ENSRNOG00000022778	1987	1857	1873	1993	1688	1436
ENSRNOG00000028319	593	899	760	901	923	1019
ENSRNOG00000048838	0	0	0	0	2	0
ENSRNOG00000048834	5172	6316	6539	7216	6110	6396
ENSRNOG00000048831	286	190	278	161	150	198
ENSRNOG00000006649	7532	6051	6999	6525	6047	4460
ENSRNOG00000006644	682	609	699	538	465	450
ENSRNOG00000006645	0	0	2	0	0	3
ENSRNOG00000006646	9650	9267	9461	9727	7683	8048
ENSRNOG00000006641	8	9	0	1	5	14
ENSRNOG00000006642	1057	594	984	866	1234	632
ENSRNOG00000013147	4919	3417	4693	5100	4136	1799
ENSRNOG00000013141	9068	9010	9279	9555	6674	7584
ENSRNOG00000013140	9255	4897	9049	11185	8685	4251
ENSRNOG00000013149	624	770	865	876	972	968
ENSRNOG00000013148	279	174	248	245	217	190
ENSRNOG00000025094	1	3	0	0	0	0
ENSRNOG00000008892	867	890	869	953	843	898
ENSRNOG00000008891	2535	2820	2467	2730	2479	2729
ENSRNOG00000008890	174	118	84	84	83	92
ENSRNOG00000008897	11456	9025	9330	11131	9236	9182
ENSRNOG00000008895	0	0	5	0	2	2
ENSRNOG00000008898	449	486	569	594	556	516
ENSRNOG00000033515	0	0	0	2	6	2
ENSRNOG00000033517	1741	2270	1987	2076	1759	2238
ENSRNOG00000028534	233	230	331	296	296	193
ENSRNOG00000002556	1222	1497	1690	1952	1702	1664
ENSRNOG00000002553	8106	8953	8649	10227	8544	8948
ENSRNOG00000007017	318	313	261	275	205	228
ENSRNOG00000007012	75	86	101	85	91	51
ENSRNOG00000030098	6	14	19	21	26	16
ENSRNOG00000029549	856	1081	1075	1218	1008	1193
ENSRNOG00000030091	2633	2648	2469	3168	2690	2824
ENSRNOG00000029543	184	159	145	217	191	146
ENSRNOG00000029897	37	33	50	28	39	13
ENSRNOG00000029893	107	219	245	159	138	191
ENSRNOG00000057880	73	32	61	20	28	50
ENSRNOG00000057881	1401	1684	1976	2028	1829	1680
ENSRNOG00000057883	1	3	4	4	4	3
ENSRNOG00000057885	0	0	0	0	3	0
ENSRNOG00000057886	147	88	76	86	66	52
ENSRNOG00000057887	0	0	1	2	1	0
ENSRNOG00000054287	0	0	0	0	2	0
ENSRNOG00000054286	3573	3701	3659	4452	3595	3007
ENSRNOG00000035608	0	0	0	0	0	2
ENSRNOG00000054280	0	0	1	2	0	0
ENSRNOG00000005107	1916	1990	2276	2518	2072	1882
ENSRNOG00000046424	2379	2619	3178	3475	3073	2683
ENSRNOG00000005105	10	27	17	17	28	35
ENSRNOG00000002660	188	218	269	243	197	169
ENSRNOG00000005102	2288	3238	2683	3091	2682	3219
ENSRNOG00000039110	27	31	35	12	35	37
ENSRNOG00000037604	601	616	635	560	460	378
ENSRNOG00000037607	5222	12778	10992	11919	12159	16994
ENSRNOG00000000175	1651	1694	2005	2001	1711	1589
ENSRNOG00000000177	169	228	269	294	252	346
ENSRNOG00000000170	3104	2839	3117	3044	2862	2456
ENSRNOG00000048484	0	0	0	1	1	1
ENSRNOG00000016309	635	352	720	903	691	395
ENSRNOG00000048487	632	914	1029	1000	966	877
ENSRNOG00000016302	0	0	0	5	0	4
ENSRNOG00000016303	1301	760	1419	1610	1416	582
ENSRNOG00000048489	86	65	73	46	65	67
ENSRNOG00000016306	89	99	91	95	98	68
ENSRNOG00000049689	0	0	0	0	2	0
ENSRNOG00000049688	6	8	7	9	11	11
ENSRNOG00000049681	2802	2276	2198	2590	2206	2234
ENSRNOG00000047578	156	286	244	267	276	307
ENSRNOG00000049683	8293	9009	9264	10618	8006	8717
ENSRNOG00000000070	847	932	951	976	861	949
ENSRNOG00000019308	919	772	622	846	614	683
ENSRNOG00000019306	88	116	56	76	102	89
ENSRNOG00000019302	3242	3597	3771	3970	3645	3835
ENSRNOG00000052931	0	0	5	1	0	3
ENSRNOG00000047682	2	0	4	0	1	0
ENSRNOG00000052934	1664	1412	1598	1712	1567	1348
ENSRNOG00000055625	0	0	0	2	0	0
ENSRNOG00000055622	0	1	1	2	0	0
ENSRNOG00000053339	63	80	77	95	100	79
ENSRNOG00000040303	46	63	54	75	58	68
ENSRNOG00000040300	0	3	0	0	0	0
ENSRNOG00000011936	931	1051	1002	1111	999	1163
ENSRNOG00000007255	150	241	220	164	214	239
ENSRNOG00000011932	1047	1608	1421	1434	1239	1466
ENSRNOG00000012378	2691	2890	3092	3724	3397	3325
ENSRNOG00000011931	1761	1443	1852	1706	1623	1057
ENSRNOG00000012375	175	204	196	189	225	231
ENSRNOG00000007258	0	0	0	0	2	0
ENSRNOG00000046227	7490	6711	7299	8306	7035	7614
ENSRNOG00000046222	192	242	180	298	211	240
ENSRNOG00000029185	606	571	515	501	394	348
ENSRNOG00000020142	997	1054	1064	1120	1070	1013
ENSRNOG00000020140	6381	6283	6215	7483	6391	6365
ENSRNOG00000020144	1866	1897	1976	2278	2031	2026
ENSRNOG00000020148	186	268	241	341	270	230
ENSRNOG00000000748	1166	1209	1022	1281	1193	1158
ENSRNOG00000014431	118	181	113	155	169	184
ENSRNOG00000014434	1446	956	1232	926	854	668
ENSRNOG00000014436	2249	2012	2228	2281	2076	1576
ENSRNOG00000013429	3597	4579	4669	5521	4942	4980
ENSRNOG00000053710	0	0	0	1	0	1
ENSRNOG00000053712	8	8	5	12	2	4
ENSRNOG00000057413	0	0	0	1	6	0
ENSRNOG00000057416	38	78	82	27	47	36
ENSRNOG00000027491	9082	9760	10762	11369	9888	8673
ENSRNOG00000027498	549	726	915	952	790	828
ENSRNOG00000042419	10	42	26	25	37	16
ENSRNOG00000042411	5791	4981	5620	6551	5467	5341
ENSRNOG00000042410	157	66	117	128	140	73
ENSRNOG00000042414	144	292	268	203	250	259
ENSRNOG00000051716	1	0	0	0	0	0
ENSRNOG00000051714	5	4	12	10	8	11
ENSRNOG00000051712	0	0	1	0	0	0
ENSRNOG00000051713	0	1	0	0	0	0
ENSRNOG00000051710	2	1	3	2	2	3
ENSRNOG00000051711	1653	1577	1721	1646	1620	1412
ENSRNOG00000051719	359	291	395	516	394	209
ENSRNOG00000015741	153	150	115	157	99	110
ENSRNOG00000059546	2	0	0	0	0	0
ENSRNOG00000059545	171	395	442	416	380	575
ENSRNOG00000015749	675	1154	969	1090	915	1186
ENSRNOG00000059549	1	4	0	4	0	0
ENSRNOG00000017428	12856	7039	10692	9237	8415	5405
ENSRNOG00000017429	7	16	30	22	21	28
ENSRNOG00000017426	2872	3665	3620	3864	3359	3691
ENSRNOG00000017427	527	576	596	700	590	486
ENSRNOG00000017424	2	0	0	0	0	0
ENSRNOG00000017422	3533	3570	3956	4978	3887	3133
ENSRNOG00000017420	61	52	64	107	69	94
ENSRNOG00000017421	236	301	186	304	231	274
ENSRNOG00000061355	2	0	0	0	0	0
ENSRNOG00000011112	137	123	110	162	191	159
ENSRNOG00000011114	3467	4417	3971	4249	3902	4064
ENSRNOG00000011116	2485	2340	2438	2067	2157	2098
ENSRNOG00000011119	489	472	704	747	675	422
ENSRNOG00000061021	0	0	0	0	0	2
ENSRNOG00000061024	1	2	2	2	4	0
ENSRNOG00000023557	54	74	88	61	56	72
ENSRNOG00000023551	934	739	829	1059	899	557
ENSRNOG00000016460	3688	3766	3472	4250	3405	3799
ENSRNOG00000016462	344	300	324	230	211	232
ENSRNOG00000016465	2647	3652	4077	4578	4398	4287
ENSRNOG00000016468	2015	2126	1955	2218	2047	2272
ENSRNOG00000022202	1564	1410	1562	1812	1352	1180
ENSRNOG00000025252	432	750	689	723	622	636
ENSRNOG00000021954	1483	1147	1572	1384	1423	1007
ENSRNOG00000021953	0	4	0	0	0	0
ENSRNOG00000060089	0	0	4	0	0	0
ENSRNOG00000057078	5964	7489	7151	7417	6622	7301
ENSRNOG00000024128	54160	50041	52716	65245	54285	52247
ENSRNOG00000024120	5	2	0	12	6	0
ENSRNOG00000024125	661	492	512	522	477	504
ENSRNOG00000024127	0	2	6	2	2	6
ENSRNOG00000015415	2308	2451	2420	2690	2297	2225
ENSRNOG00000030871	7178	7735	7009	8778	7314	7248
ENSRNOG00000030876	21	18	16	22	34	33
ENSRNOG00000004870	3070	3428	3036	3911	3261	3263
ENSRNOG00000004873	319	196	251	245	169	181
ENSRNOG00000004874	18	14	2	24	12	8
ENSRNOG00000015413	2019	2442	2356	2595	2099	2120
ENSRNOG00000007905	12	10	8	6	14	6
ENSRNOG00000009932	732	663	656	618	616	476
ENSRNOG00000009930	1178	1019	1413	1632	1310	1184
ENSRNOG00000009936	3736	3019	4033	3959	3594	2449
ENSRNOG00000009935	6638	6439	6336	5423	5164	4755
ENSRNOG00000009934	3908	4161	3897	5015	4296	4370
ENSRNOG00000061844	768	524	792	697	765	505
ENSRNOG00000061841	10	25	16	20	22	24
ENSRNOG00000061842	0	0	6	12	0	13
ENSRNOG00000015419	18	13	4	6	9	4
ENSRNOG00000043007	25491	28086	27128	36071	30747	31390
ENSRNOG00000011561	582	612	803	651	614	578
ENSRNOG00000011560	1449	1498	1845	2012	1894	1356
ENSRNOG00000049067	19	39	10	26	16	27
ENSRNOG00000043002	312	380	433	334	347	406
ENSRNOG00000049442	100	311	273	214	239	478
ENSRNOG00000017220	1193	1072	1195	1276	1165	1036
ENSRNOG00000005478	2	0	0	0	2	0
ENSRNOG00000005472	388	251	312	288	297	154
ENSRNOG00000005470	495	383	490	364	378	255
ENSRNOG00000002844	231	235	219	278	203	198
ENSRNOG00000002840	63192	92051	91328	99629	89445	103463
ENSRNOG00000002841	2485	1213	1956	1690	1507	865
ENSRNOG00000048315	331	341	411	262	258	253
ENSRNOG00000001501	4606	3859	3398	4179	3314	3928
ENSRNOG00000048310	43	35	31	37	29	26
ENSRNOG00000002848	544	652	607	616	610	585
ENSRNOG00000062018	26	34	28	11	32	41
ENSRNOG00000062013	41	36	28	29	32	29
ENSRNOG00000062011	10	10	5	5	11	8
ENSRNOG00000062014	8	9	5	9	10	14
ENSRNOG00000000568	244	345	290	383	358	309
ENSRNOG00000000567	0	0	0	2	0	0
ENSRNOG00000000566	214	160	158	164	134	182
ENSRNOG00000000565	5576	6386	6962	6879	5960	6006
ENSRNOG00000000564	2	0	0	0	0	0
ENSRNOG00000000561	104	148	190	189	157	104
ENSRNOG00000000560	885	763	893	1083	889	758
ENSRNOG00000019143	6617	6284	6809	8069	6636	6231
ENSRNOG00000019142	86	109	104	156	107	139
ENSRNOG00000019141	0	0	0	0	1	0
ENSRNOG00000019140	1117	934	1196	1247	1040	1065
ENSRNOG00000019147	1031	1168	1058	1324	1126	1065
ENSRNOG00000019145	6423	4869	6044	5849	4956	3968
ENSRNOG00000024975	2	0	2	0	0	0
ENSRNOG00000024972	1130	1076	1163	1276	1017	878
ENSRNOG00000043512	0	0	1	0	1	0
ENSRNOG00000012175	4	3	0	6	4	0
ENSRNOG00000012178	995	1342	1245	1426	1174	1274
ENSRNOG00000032561	1207	1656	1620	1824	1740	1909
ENSRNOG00000032569	593	592	715	820	653	553
ENSRNOG00000007728	49	32	55	54	31	76
ENSRNOG00000008919	432	291	313	355	344	313
ENSRNOG00000008917	601	492	536	466	418	417
ENSRNOG00000007726	555	508	544	695	585	588
ENSRNOG00000008915	893	674	625	598	495	491
ENSRNOG00000007720	1307	1558	1576	1688	1375	1533
ENSRNOG00000007722	705	537	537	697	539	471
ENSRNOG00000008911	3	1	2	5	0	3
ENSRNOG00000003038	2332	3095	3221	3459	3242	2861
ENSRNOG00000003031	444	441	471	547	393	156
ENSRNOG00000003033	203	232	252	251	256	219
ENSRNOG00000028105	8611	9727	9820	12138	10710	10746
ENSRNOG00000028103	16348	16889	16623	20335	17731	17342
ENSRNOG00000039489	28	12	33	37	26	3
ENSRNOG00000028100	220	464	495	544	419	695
ENSRNOG00000039487	0	5	2	2	1	1
ENSRNOG00000001766	4278	3767	4008	3828	3748	3333
ENSRNOG00000001767	147	126	166	179	180	88
ENSRNOG00000001764	1918	1803	1962	2408	1758	1901
ENSRNOG00000001765	0	4	0	7	3	2
ENSRNOG00000001762	2732	2831	3398	3714	3280	2572
ENSRNOG00000001769	7321	5840	6878	8326	6451	5675
ENSRNOG00000013451	3770	2818	3105	3502	2859	2273
ENSRNOG00000005861	0	0	2	0	0	0
ENSRNOG00000005865	1627	1400	1688	1667	1386	1175
ENSRNOG00000005869	227	210	196	179	178	194
ENSRNOG00000005868	999	775	779	811	697	628
ENSRNOG00000035103	0	1	6	1	0	4
ENSRNOG00000002075	1408	1150	1139	965	987	739
ENSRNOG00000002074	292	195	352	398	298	186
ENSRNOG00000002073	4	9	12	0	3	0
ENSRNOG00000002072	267	288	243	377	292	264
ENSRNOG00000002070	276	286	271	260	247	314
ENSRNOG00000023320	14	8	6	2	3	0
ENSRNOG00000002079	13	22	14	21	16	16
ENSRNOG00000018958	789	1780	1884	2090	2057	2641
ENSRNOG00000018956	4	0	0	6	0	4
ENSRNOG00000018955	0	0	4	2	0	4
ENSRNOG00000018954	0	3	3	0	7	3
ENSRNOG00000018953	45	69	59	71	72	42
ENSRNOG00000018952	49	46	66	83	67	76
ENSRNOG00000018950	84	39	70	68	58	62
ENSRNOG00000031485	4655	5404	5720	6621	5650	5545
ENSRNOG00000036459	1	2	3	1	6	1
ENSRNOG00000031483	9	47	39	47	69	90
ENSRNOG00000036451	0	0	0	1	1	1
ENSRNOG00000030688	41	15	36	24	27	18
ENSRNOG00000030680	25026	27213	26929	25513	25101	22731
ENSRNOG00000030683	1196	1084	1158	1307	1061	935
ENSRNOG00000001182	2997	3033	2755	3396	2699	2996
ENSRNOG00000001183	2	12	0	0	0	0
ENSRNOG00000001181	143	210	268	232	207	273
ENSRNOG00000001187	66	79	63	81	81	62
ENSRNOG00000001184	447	490	522	566	547	452
ENSRNOG00000001185	2760	2831	2832	3365	2874	3204
ENSRNOG00000001189	917	841	921	1190	1049	935
ENSRNOG00000003858	3263	5062	4564	4789	4756	5044
ENSRNOG00000015370	238	368	332	351	344	434
ENSRNOG00000015371	141	132	64	129	155	106
ENSRNOG00000003855	6155	6363	6772	8039	6437	6149
ENSRNOG00000003853	749	914	719	672	648	684
ENSRNOG00000015376	27	35	63	55	61	74
ENSRNOG00000049162	746	793	677	769	630	660
ENSRNOG00000011460	808	400	1168	826	830	341
ENSRNOG00000011461	1375	1507	1287	1596	1256	1455
ENSRNOG00000043143	251	269	264	297	225	193
ENSRNOG00000011467	1638	2041	1910	2226	1879	2132
ENSRNOG00000039300	1622	1341	1671	1724	1410	1333
ENSRNOG00000039305	0	0	0	0	8	0
ENSRNOG00000042352	7	18	17	8	12	9
ENSRNOG00000016033	537	890	777	822	677	961
ENSRNOG00000037418	27	30	5	35	18	25
ENSRNOG00000037415	42	47	54	37	29	32
ENSRNOG00000016036	611	541	740	904	613	342
ENSRNOG00000052600	1354	1068	1086	1329	1056	1101
ENSRNOG00000016034	4232	4513	4293	5005	4423	4026
ENSRNOG00000052602	4	3	7	9	5	5
ENSRNOG00000055292	133	149	189	146	106	94
ENSRNOG00000055297	12	18	16	17	19	19
ENSRNOG00000055295	703	919	864	923	839	989
ENSRNOG00000054746	3	1	1	11	8	3
ENSRNOG00000016119	80	119	135	164	141	108
ENSRNOG00000016110	1538	2038	2202	2172	1868	2077
ENSRNOG00000042233	47388	86391	79566	88579	83912	109919
ENSRNOG00000042235	0	0	0	0	2	0
ENSRNOG00000016117	12	6	0	6	8	2
ENSRNOG00000052741	2	4	6	7	2	3
ENSRNOG00000052742	0	0	0	3	3	0
ENSRNOG00000052748	0	2	2	0	0	0
ENSRNOG00000025443	9340	10543	9434	11916	10263	12216
ENSRNOG00000046920	772	1044	1046	1152	1098	1113
ENSRNOG00000046922	333	150	242	213	265	154
ENSRNOG00000046927	0	0	0	0	0	8
ENSRNOG00000038943	100	59	81	54	36	36
ENSRNOG00000046691	0	0	0	0	2	0
ENSRNOG00000046698	7768	9557	9967	11200	9407	10458
ENSRNOG00000047347	1	0	0	0	0	0
ENSRNOG00000047340	1	1	1	0	1	1
ENSRNOG00000051047	1	1	4	0	0	0
ENSRNOG00000054033	480	553	609	701	554	544
ENSRNOG00000021420	13	6	17	12	13	4
ENSRNOG00000021424	8	12	10	0	6	14
ENSRNOG00000056249	6	4	0	13	0	4
ENSRNOG00000056248	3635	2722	3482	3483	2896	2184
ENSRNOG00000056243	735	840	745	911	858	946
ENSRNOG00000056245	0	1	0	0	0	1
ENSRNOG00000056247	20	63	54	64	63	81
ENSRNOG00000056246	2716	3284	3711	2997	3265	2813
ENSRNOG00000001825	503	562	537	638	476	400
ENSRNOG00000057598	37	49	33	39	25	46
ENSRNOG00000057591	0	0	1	0	2	0
ENSRNOG00000027864	37676	47968	40443	50825	42533	50258
ENSRNOG00000027867	3152	3562	3518	3990	3644	3524
ENSRNOG00000027860	1519	1546	1540	1470	1217	1400
ENSRNOG00000027869	514	298	480	406	371	251
ENSRNOG00000020488	957	889	1117	1193	1033	759
ENSRNOG00000020489	260	217	226	306	231	203
ENSRNOG00000020482	87	73	64	127	137	97
ENSRNOG00000020480	3233	3804	3697	4901	3947	4179
ENSRNOG00000020481	1225	1725	1579	1699	1545	2129
ENSRNOG00000020486	553	671	561	664	526	595
ENSRNOG00000020487	2422	3323	2916	3617	3186	3894
ENSRNOG00000020485	4282	4992	5189	4805	4390	4443
ENSRNOG00000057620	3251	3452	3659	3988	3473	3385
ENSRNOG00000057622	266	214	165	271	196	172
ENSRNOG00000057623	8257	9072	8864	9772	8804	8635
ENSRNOG00000057626	6058	6068	6925	8986	6990	6188
ENSRNOG00000057628	4018	4496	5262	5354	4790	4965
ENSRNOG00000058023	0	2	0	0	0	3
ENSRNOG00000058027	1	6	6	7	5	5
ENSRNOG00000058028	1	1	0	1	0	0
ENSRNOG00000053902	14	47	70	38	70	81
ENSRNOG00000036673	0	0	0	0	2	0
ENSRNOG00000051507	98	171	210	268	209	210
ENSRNOG00000051506	11	6	6	6	10	2
ENSRNOG00000051501	3	0	0	0	0	1
ENSRNOG00000014287	4550	5264	6195	6481	5318	5641
ENSRNOG00000062258	8	2	2	3	2	5
ENSRNOG00000014285	1025	633	1181	1333	1058	534
ENSRNOG00000016948	2187	1763	2855	3070	2776	1470
ENSRNOG00000016949	1566	2230	2335	2339	2372	2658
ENSRNOG00000062251	3	6	6	3	8	8
ENSRNOG00000062253	17	15	21	15	20	35
ENSRNOG00000062252	2426	2716	3361	3200	2996	2168
ENSRNOG00000016942	3860	3358	3611	4104	3418	3022
ENSRNOG00000062254	0	0	0	0	0	1
ENSRNOG00000016940	1381	1492	1330	1483	1262	1408
ENSRNOG00000027282	1778	1712	1735	1946	1747	1421
ENSRNOG00000027286	409	306	336	417	301	302
ENSRNOG00000036678	2152	2335	2574	3171	2940	2803
ENSRNOG00000010472	573	784	673	840	657	761
ENSRNOG00000010473	2686	2552	2975	3842	2941	2548
ENSRNOG00000010474	14408	14398	16931	20080	17258	15079
ENSRNOG00000010475	4725	5291	4526	4414	3887	4604
ENSRNOG00000061788	1	2	0	2	0	0
ENSRNOG00000010477	1963	1943	1852	2058	1807	1558
ENSRNOG00000010479	4944	4122	5700	4308	4426	2900
ENSRNOG00000061785	28	18	20	12	12	13
ENSRNOG00000061782	3797	2691	2668	3304	2655	2784
ENSRNOG00000027139	1016	1111	895	1302	1074	1028
ENSRNOG00000027136	1278	1262	1189	1187	1135	1207
ENSRNOG00000060784	0	0	0	0	0	1
ENSRNOG00000060787	92	75	80	137	72	83
ENSRNOG00000060786	0	1	0	1	0	0
ENSRNOG00000060782	58	30	39	31	38	53
ENSRNOG00000010994	0	0	1	0	0	0
ENSRNOG00000060789	0	1	1	1	0	0
ENSRNOG00000060788	1	2	1	1	2	1
ENSRNOG00000026425	2935	2886	3189	3757	3017	2523
ENSRNOG00000026420	0	6	2	8	3	0
ENSRNOG00000033765	29604	41135	36065	40911	36419	46382
ENSRNOG00000033763	0	3	2	0	0	0
ENSRNOG00000059083	9	28	16	22	23	25
ENSRNOG00000059081	89	153	161	174	139	170
ENSRNOG00000059087	214	233	356	353	347	255
ENSRNOG00000059084	9	3	0	4	3	0
ENSRNOG00000022507	4423	5494	5339	5266	5155	5564
ENSRNOG00000022500	2696	2753	2851	2825	2690	2441
ENSRNOG00000022502	570	423	482	435	249	301
ENSRNOG00000026791	834	647	730	818	573	494
ENSRNOG00000011700	2257	1953	2528	2736	2031	1369
ENSRNOG00000011702	34	40	39	52	64	22
ENSRNOG00000011705	1406	1333	1311	1302	1149	1265
ENSRNOG00000011704	1952	2120	2276	2416	1960	2049
ENSRNOG00000011709	3678	2965	3596	3606	3266	2601
ENSRNOG00000061251	3	3	8	1	1	2
ENSRNOG00000061253	0	0	1	4	0	0
ENSRNOG00000061254	1	2	2	3	2	3
ENSRNOG00000061256	5	8	13	3	5	4
ENSRNOG00000034234	933591	610470	513645	684951	454411	508686
ENSRNOG00000034236	3305	2709	2642	3691	3158	3016
ENSRNOG00000034237	1591	2676	2388	2703	2322	3344
ENSRNOG00000025198	9882	7944	8966	8885	7791	6192
ENSRNOG00000060120	3905	4733	4602	5559	4878	5012
ENSRNOG00000060123	2228	2117	2160	2240	1777	1849
ENSRNOG00000060129	759	586	742	640	639	581
ENSRNOG00000002369	471	396	637	636	561	440
ENSRNOG00000021851	144	136	94	123	132	164
ENSRNOG00000021855	0	0	2	0	0	0
ENSRNOG00000024795	420	276	627	655	593	253
ENSRNOG00000028822	2926	3684	3286	3376	3305	3585
ENSRNOG00000058847	20	3	13	10	13	5
ENSRNOG00000058841	789	792	774	933	796	796
ENSRNOG00000058842	647	540	656	792	673	369
ENSRNOG00000020811	3783	3628	4242	4921	4202	3747
ENSRNOG00000020813	10962	11463	14339	15292	13403	10881
ENSRNOG00000020812	15319	13212	14090	16052	11403	11284
ENSRNOG00000030449	1944	2843	2534	2728	2537	3142
ENSRNOG00000030447	31	134	99	85	72	180
ENSRNOG00000030445	3872	3250	3687	4204	3857	3169
ENSRNOG00000030443	620	601	521	449	480	587
ENSRNOG00000030442	4091	7505	7215	7286	6866	9521
ENSRNOG00000031315	1291	2343	2095	2297	2161	2788
ENSRNOG00000031310	1	3	1	2	1	2
ENSRNOG00000031312	6792	6103	6564	7889	7014	6579
ENSRNOG00000031313	15	26	24	24	29	28
ENSRNOG00000019136	3029	3702	3666	4252	3876	4072
ENSRNOG00000049768	446	379	635	704	592	332
ENSRNOG00000019132	2449	2556	2821	2925	2703	2976
ENSRNOG00000009740	0	0	0	2	4	0
ENSRNOG00000009742	1190	880	972	1040	957	886
ENSRNOG00000016665	964	949	821	1093	885	913
ENSRNOG00000009749	1784	2226	2199	2626	2144	2460
ENSRNOG00000048309	3458	3382	3781	4290	3666	4027
ENSRNOG00000037251	166	133	168	106	82	92
ENSRNOG00000031213	1101	1370	1394	1576	1447	1450
ENSRNOG00000025946	74	32	34	52	54	53
ENSRNOG00000025940	4886	5957	4898	5670	4968	6020
ENSRNOG00000025948	99	109	68	140	151	79
ENSRNOG00000052506	1376	1604	1557	1846	1673	1675
ENSRNOG00000032152	2582	2452	2508	3073	2601	2308
ENSRNOG00000052501	0	0	1	0	0	1
ENSRNOG00000019316	4164	4010	4953	6172	5226	4774
ENSRNOG00000018421	7427	9499	10453	12391	11033	10246
ENSRNOG00000018420	0	0	0	0	0	2
ENSRNOG00000018427	4713	4538	4562	5213	4399	4038
ENSRNOG00000018425	2716	2168	2227	2871	2311	2304
ENSRNOG00000051656	1	0	0	1	0	0
ENSRNOG00000002653	0	0	0	0	0	2
ENSRNOG00000002652	1614	1898	2153	2183	1934	1537
ENSRNOG00000017291	1141	1461	1539	1710	1621	1641
ENSRNOG00000010019	157	368	363	279	306	407
ENSRNOG00000008039	373	302	520	340	298	190
ENSRNOG00000008038	0	0	0	2	0	0
ENSRNOG00000007029	3626	4122	3850	3814	3613	3992
ENSRNOG00000008030	2813	3216	3452	3628	3188	2852
ENSRNOG00000007025	0	0	0	2	2	4
ENSRNOG00000008035	2296	2763	2436	2824	2517	2659
ENSRNOG00000008034	14	9	6	9	6	0
ENSRNOG00000008037	983	1878	1947	1894	1967	2144
ENSRNOG00000008036	1190	686	1041	804	776	556
ENSRNOG00000000248	13235	12759	12290	13812	11804	11630
ENSRNOG00000000249	537	659	653	589	567	763
ENSRNOG00000000246	5859	6334	6878	7695	6634	6932
ENSRNOG00000000247	2979	3472	3483	3806	3347	3826
ENSRNOG00000000244	556	504	547	507	574	472
ENSRNOG00000000245	357	556	437	337	400	318
ENSRNOG00000033206	2087	1927	2121	2685	2170	1924
ENSRNOG00000033207	10	25	25	18	23	45
ENSRNOG00000033202	108	108	176	188	94	54
ENSRNOG00000033209	0	3	4	3	5	0
ENSRNOG00000019489	847	981	978	909	893	1011
ENSRNOG00000006378	517	315	565	446	367	169
ENSRNOG00000015667	10003	13745	12690	12599	11608	12905
ENSRNOG00000019482	2877	1895	2240	2502	1867	1418
ENSRNOG00000006375	7407	8993	8299	9243	6945	8748
ENSRNOG00000019486	10	13	9	10	8	4
ENSRNOG00000015664	221	276	223	322	282	194
ENSRNOG00000019484	3860	3717	4070	4606	3945	3711
ENSRNOG00000019485	5985	5871	5949	6747	5351	5984
ENSRNOG00000012106	2101	2422	2556	2819	2387	2400
ENSRNOG00000000798	2904	3565	3892	4437	3798	4022
ENSRNOG00000000799	5936	5584	6330	7238	6195	6091
ENSRNOG00000000795	613	612	614	652	611	621
ENSRNOG00000000796	1439	1208	1592	1477	1082	882
ENSRNOG00000012701	4393	3305	3712	3646	3326	2588
ENSRNOG00000029465	41	32	48	38	26	27
ENSRNOG00000012705	1847	1214	1446	1491	1148	1042
ENSRNOG00000029461	108	399	406	347	317	653
ENSRNOG00000012708	125	139	117	144	173	100
ENSRNOG00000012709	2833	2755	2580	2936	2364	2738
ENSRNOG00000007688	1872	2162	2312	2338	1921	2288
ENSRNOG00000012108	159	161	210	297	220	216
ENSRNOG00000007681	1819	1230	1616	1812	1327	1009
ENSRNOG00000007680	23	10	13	24	26	0
ENSRNOG00000007687	246	205	185	312	212	199
ENSRNOG00000007686	800	545	718	696	562	455
ENSRNOG00000007684	2782	2137	2554	2949	2427	2017
ENSRNOG00000001689	384	564	591	480	439	542
ENSRNOG00000001684	384	514	535	442	405	381
ENSRNOG00000001687	826	724	1012	726	791	644
ENSRNOG00000001686	1246	970	1551	1719	1583	794
ENSRNOG00000001681	1766	2313	2345	2317	2208	2222
ENSRNOG00000001680	544	502	619	618	603	490
ENSRNOG00000001682	3298	2196	2928	2455	2122	1596
ENSRNOG00000015953	1079	1182	1299	1566	1472	1351
ENSRNOG00000015956	160	170	174	127	201	168
ENSRNOG00000015957	2	0	0	0	0	0
ENSRNOG00000006086	39	26	18	16	37	22
ENSRNOG00000006087	1904	1651	1669	1581	1813	1552
ENSRNOG00000003269	5616	7865	7334	8704	7706	9687
ENSRNOG00000003268	1975	1565	1676	2240	1644	1368
ENSRNOG00000003264	2426	3192	2892	3749	3466	3664
ENSRNOG00000003267	2752	4493	4439	5117	4784	5301
ENSRNOG00000003266	15	3	5	10	2	5
ENSRNOG00000003261	2799	2436	2740	1947	1712	1582
ENSRNOG00000003260	73	72	105	93	60	71
ENSRNOG00000003263	48	51	38	65	58	35
ENSRNOG00000003262	0	4	4	4	0	4
ENSRNOG00000039568	51	29	59	32	64	24
ENSRNOG00000007979	899	983	959	1076	901	997
ENSRNOG00000019681	4837	4966	5443	5966	5092	4735
ENSRNOG00000007975	3581	1843	3389	3441	3069	1328
ENSRNOG00000039562	29	42	45	37	40	44
ENSRNOG00000039560	0	0	0	0	0	3
ENSRNOG00000039567	1046	1296	1020	1045	960	1108
ENSRNOG00000007970	25	21	12	20	6	21
ENSRNOG00000007972	988	812	785	733	601	673
ENSRNOG00000016598	12	19	27	24	12	28
ENSRNOG00000001531	407	368	397	325	319	301
ENSRNOG00000015150	4782	5808	6264	7167	6013	5947
ENSRNOG00000057022	8	26	28	20	13	11
ENSRNOG00000057023	2	7	3	0	6	1
ENSRNOG00000057028	6	1	2	2	10	6
ENSRNOG00000013072	207	124	315	304	213	73
ENSRNOG00000013074	0	0	0	0	0	4
ENSRNOG00000013076	3378	2337	2575	2636	2268	1962
ENSRNOG00000013078	503	641	460	449	444	395
ENSRNOG00000056996	18	6	4	4	1	0
ENSRNOG00000015155	26	8	15	25	17	10
ENSRNOG00000047436	10	0	11	0	17	10
ENSRNOG00000029773	780	744	915	724	784	518
ENSRNOG00000015157	304	295	348	362	180	221
ENSRNOG00000050834	2719	2109	2286	2938	2438	1983
ENSRNOG00000030160	98	122	136	140	160	93
ENSRNOG00000030162	1	1	0	1	1	1
ENSRNOG00000042869	341	600	519	492	603	865
ENSRNOG00000002135	732	692	662	610	561	580
ENSRNOG00000042860	0	0	0	0	0	2
ENSRNOG00000014705	4564	4262	4961	5540	4488	3631
ENSRNOG00000014702	2438	2297	2318	2524	2187	1864
ENSRNOG00000014703	1258	917	947	1125	914	814
ENSRNOG00000042353	158	76	125	190	118	124
ENSRNOG00000010676	5856	5924	5511	6474	5506	5664
ENSRNOG00000010673	893	1025	1068	1380	1161	1274
ENSRNOG00000051079	13	14	47	9	28	18
ENSRNOG00000051078	5	0	4	5	0	6
ENSRNOG00000051077	389	322	346	349	277	277
ENSRNOG00000051075	1	1	1	2	2	1
ENSRNOG00000051073	0	2	0	0	0	0
ENSRNOG00000003026	3687	4149	4174	5005	4420	4529
ENSRNOG00000038771	9	24	9	14	11	26
ENSRNOG00000017745	2063	2697	2658	2992	2683	2756
ENSRNOG00000018859	153	163	192	189	140	126
ENSRNOG00000018853	8	27	4	22	11	22
ENSRNOG00000018850	0	0	0	0	0	4
ENSRNOG00000018851	103	80	107	118	116	126
ENSRNOG00000008907	285	440	353	409	389	394
ENSRNOG00000018854	82	69	92	161	111	138
ENSRNOG00000036649	1075	1055	1262	1338	1143	1109
ENSRNOG00000036648	22	27	11	24	20	23
ENSRNOG00000017741	1372	1856	1709	2155	1746	1917
ENSRNOG00000036641	0	2	7	0	4	4
ENSRNOG00000036645	0	1	0	0	0	0
ENSRNOG00000029922	453	356	306	359	313	361
ENSRNOG00000061638	0	0	8	7	0	0
ENSRNOG00000061639	732	994	847	776	866	1005
ENSRNOG00000055318	1	359	224	297	255	300
ENSRNOG00000055319	21758	30296	27589	30558	28085	32773
ENSRNOG00000055317	518	376	534	509	459	339
ENSRNOG00000055314	1969	3020	2698	3096	2901	3711
ENSRNOG00000055313	1	0	1	0	3	0
ENSRNOG00000055311	5	6	5	2	5	11
ENSRNOG00000023923	299	296	340	332	337	379
ENSRNOG00000045846	140	106	119	80	68	61
ENSRNOG00000045844	545	629	678	633	651	509
ENSRNOG00000045843	806	611	887	1006	779	580
ENSRNOG00000045840	15	31	29	16	30	35
ENSRNOG00000016630	9005	7950	10642	13219	10205	7459
ENSRNOG00000016631	680	791	774	879	801	686
ENSRNOG00000016635	1444	1066	1234	1494	1242	934
ENSRNOG00000016636	2183	2388	2627	2955	2468	2198
ENSRNOG00000047992	0	0	0	0	0	1
ENSRNOG00000047991	12	38	58	30	58	68
ENSRNOG00000047998	8	8	12	12	11	8
ENSRNOG00000050847	1	0	0	0	0	1
ENSRNOG00000050846	306	650	623	614	682	688
ENSRNOG00000050841	142	186	169	153	122	152
ENSRNOG00000050843	2158	2207	2382	1960	2025	1744
ENSRNOG00000050849	319	486	483	443	430	537
ENSRNOG00000017949	3438	3932	3920	4297	4081	4560
ENSRNOG00000017941	301	337	302	256	216	159
ENSRNOG00000017940	9330	6326	8246	8628	6728	5432
ENSRNOG00000017945	550	432	298	362	365	429
ENSRNOG00000019819	1193	1469	1422	1668	1525	1631
ENSRNOG00000019817	945	1313	1236	1472	1265	1329
ENSRNOG00000019811	6726	9496	9633	11174	9858	11065
ENSRNOG00000019810	9	25	10	18	12	13
ENSRNOG00000019813	2804	4143	3695	4446	3671	4466
ENSRNOG00000019812	3030	3416	3703	3977	3385	3532
ENSRNOG00000016097	1941	2468	2463	2991	2448	2908
ENSRNOG00000016090	335	368	502	485	421	398
ENSRNOG00000016091	77	71	91	53	70	69
ENSRNOG00000016093	450	455	418	481	439	435
ENSRNOG00000016099	907	1062	865	1110	1089	1153
ENSRNOG00000046719	1	1	0	2	5	0
ENSRNOG00000046717	125	170	184	204	218	186
ENSRNOG00000046712	9	25	15	16	12	25
ENSRNOG00000046711	0	0	2	0	0	0
ENSRNOG00000042007	0	2	0	0	0	0
ENSRNOG00000013912	1425	1150	1454	1704	1290	1303
ENSRNOG00000013911	953	1682	1574	1803	1657	1860
ENSRNOG00000056038	567	900	1075	953	790	864
ENSRNOG00000056036	102	75	103	53	86	73
ENSRNOG00000013919	1940	1793	1614	1748	1531	1575
ENSRNOG00000056033	0	2	0	0	0	0
ENSRNOG00000021384	104	66	90	103	65	47
ENSRNOG00000021380	1252	977	1162	1724	1380	1035
ENSRNOG00000021657	2	10	0	0	0	0
ENSRNOG00000021659	13	12	33	18	25	16
ENSRNOG00000020385	155	176	201	195	175	194
ENSRNOG00000020384	1758	1496	1697	1404	1449	1175
ENSRNOG00000020386	1065	593	1050	1136	665	442
ENSRNOG00000020383	6833	9482	9253	10146	9169	10791
ENSRNOG00000020389	53	38	29	60	34	35
ENSRNOG00000020388	2319	2065	2150	2049	2062	1954
ENSRNOG00000061185	0	0	1	1	0	0
ENSRNOG00000058789	24	29	36	29	24	30
ENSRNOG00000058784	15	25	25	38	42	22
ENSRNOG00000058785	343	341	497	530	431	331
ENSRNOG00000009506	1406	1836	2107	1997	1947	1723
ENSRNOG00000009505	66	49	37	65	77	48
ENSRNOG00000009503	243	160	177	160	98	66
ENSRNOG00000009508	16	21	15	15	11	8
ENSRNOG00000059785	6	0	2	6	0	0
ENSRNOG00000059787	3	1	1	0	0	0
ENSRNOG00000050067	32	112	128	96	54	107
ENSRNOG00000004152	3088	3328	3842	4068	3607	3005
ENSRNOG00000050061	657	612	791	909	788	589
ENSRNOG00000004158	120	80	72	83	82	54
ENSRNOG00000004159	3749	3388	3766	4341	3792	3408
ENSRNOG00000020525	2	0	2	0	4	0
ENSRNOG00000020527	5367	5385	4987	6095	5511	6031
ENSRNOG00000020526	4621	4298	5171	5225	4901	4001
ENSRNOG00000058250	2	4	7	8	2	5
ENSRNOG00000058253	0	0	0	0	0	1
ENSRNOG00000051334	0	1	0	0	0	0
ENSRNOG00000051337	1	4	2	3	4	4
ENSRNOG00000051332	2	1	2	4	2	3
ENSRNOG00000051333	1	0	0	0	0	0
ENSRNOG00000051339	1	1	1	1	0	0
ENSRNOG00000060581	4	15	11	17	12	19
ENSRNOG00000033045	996	1589	1375	1529	1641	1964
ENSRNOG00000059492	132	145	222	112	141	92
ENSRNOG00000033593	4273	3807	3629	3545	3414	3287
ENSRNOG00000025545	15	22	35	32	9	26
ENSRNOG00000024631	12	20	11	4	0	2
ENSRNOG00000024630	71	71	48	75	59	59
ENSRNOG00000024632	9559	7959	10776	11412	10281	7224
ENSRNOG00000024635	1191	895	1104	1176	1000	527
ENSRNOG00000024634	2	2	0	0	0	0
ENSRNOG00000024636	369	445	418	445	413	403
ENSRNOG00000001335	996	561	906	740	778	389
ENSRNOG00000001337	1245	620	1177	1306	972	475
ENSRNOG00000001336	1655	1363	1529	1738	1280	1693
ENSRNOG00000001331	1883	1922	2050	2528	2248	2119
ENSRNOG00000001333	15	12	12	17	9	1
ENSRNOG00000001339	2063	2490	2335	2984	2516	2669
ENSRNOG00000001338	0	0	0	0	0	2
ENSRNOG00000050437	737	580	765	709	526	288
ENSRNOG00000034066	47114	47185	45944	57227	49243	46096
ENSRNOG00000028636	388	550	387	484	476	409
ENSRNOG00000028630	649	217	648	965	702	204
ENSRNOG00000028632	61	80	71	103	79	90
ENSRNOG00000028638	1070	893	778	968	809	875
ENSRNOG00000054204	436	454	493	546	497	276
ENSRNOG00000054203	0	2	2	1	10	2
ENSRNOG00000054202	0	0	4	0	0	0
ENSRNOG00000006943	184	200	151	201	192	217
ENSRNOG00000006941	2107	2211	2297	2461	2213	2115
ENSRNOG00000006940	243	277	274	324	300	292
ENSRNOG00000006947	968	893	826	1002	984	874
ENSRNOG00000006946	14	14	18	12	22	32
ENSRNOG00000005366	304	507	432	480	428	368
ENSRNOG00000005367	0	0	0	6	0	0
ENSRNOG00000006949	10929	12670	11821	13583	12074	13922
ENSRNOG00000005362	5660	5637	5441	6212	5553	5855
ENSRNOG00000005360	602	666	712	820	702	858
ENSRNOG00000049356	1	0	2	2	0	2
ENSRNOG00000049355	61	60	47	55	64	44
ENSRNOG00000049351	1518	1505	1862	2094	1819	1550
ENSRNOG00000055158	0	0	1	0	0	0
ENSRNOG00000055154	43	120	122	75	133	143
ENSRNOG00000055155	1	1	1	1	1	1
ENSRNOG00000036338	1	1	1	1	1	1
ENSRNOG00000053588	8	2	13	16	13	7
ENSRNOG00000018387	1944	1566	1977	2244	2171	1477
ENSRNOG00000018384	0	0	0	2	0	0
ENSRNOG00000018382	2	0	4	0	0	2
ENSRNOG00000018381	325	233	201	262	218	192
ENSRNOG00000009552	5245	4537	4687	5402	4427	4404
ENSRNOG00000048409	0	0	0	0	3	0
ENSRNOG00000000826	2202	1990	2373	2466	2142	2246
ENSRNOG00000003401	660	1246	1220	1041	1130	1856
ENSRNOG00000003402	1120	1323	1438	1652	1461	1351
ENSRNOG00000040383	1	1	1	0	0	0
ENSRNOG00000032058	2527	1847	2095	2195	2002	1579
ENSRNOG00000018650	201	161	170	194	182	108
ENSRNOG00000018651	2270	1940	2148	2080	1533	1451
ENSRNOG00000018653	2958	3691	3331	3819	3018	3786
ENSRNOG00000018655	4424	5833	5906	6110	5615	6026
ENSRNOG00000018656	3	11	6	8	1	2
ENSRNOG00000018657	2330	1957	1949	2031	2014	1989
ENSRNOG00000018659	110	138	145	152	146	85
ENSRNOG00000033906	86	143	142	113	78	100
ENSRNOG00000033901	10	14	4	0	0	0
ENSRNOG00000019384	399	676	515	635	512	497
ENSRNOG00000019387	3391	4090	3595	4348	4039	4230
ENSRNOG00000019381	1528	1745	1570	2014	1639	1866
ENSRNOG00000019383	6287	6908	8409	8613	7394	7013
ENSRNOG00000019382	2163	1684	2541	3080	2360	1971
ENSRNOG00000019388	65	143	140	126	124	151
ENSRNOG00000052311	2	0	1	0	0	0
ENSRNOG00000052310	57	50	34	29	33	22
ENSRNOG00000052319	48	43	53	38	32	27
ENSRNOG00000008209	1984	1486	1896	2612	2158	1590
ENSRNOG00000002750	613	333	587	520	462	242
ENSRNOG00000002751	13	22	18	19	16	13
ENSRNOG00000002757	931	1086	1088	1153	1169	1106
ENSRNOG00000002755	3078	3184	3806	2900	3045	2685
ENSRNOG00000002759	1428	1753	1667	1762	1538	1724
ENSRNOG00000019522	1666	1921	1941	2363	2020	2223
ENSRNOG00000019525	29699	32705	35411	38868	34799	30644
ENSRNOG00000019527	0	0	0	5	0	6
ENSRNOG00000019529	1601	1861	1601	1840	1365	1567
ENSRNOG00000019528	159	200	207	270	210	216
ENSRNOG00000014925	576	490	460	579	451	494
ENSRNOG00000014923	5	4	0	14	23	11
ENSRNOG00000014928	8	18	28	20	30	13
ENSRNOG00000000459	1352	2386	2332	2537	2281	2786
ENSRNOG00000000457	1777	2195	2374	2778	2500	2526
ENSRNOG00000000456	2990	4856	4608	5162	5163	5624
ENSRNOG00000000455	1602	2099	2244	2672	2277	2363
ENSRNOG00000000454	14	17	10	4	14	6
ENSRNOG00000006126	2143	2122	2141	2340	1946	2026
ENSRNOG00000006120	2909	2838	3292	3488	3473	3111
ENSRNOG00000061134	0	0	5	0	0	0
ENSRNOG00000033022	12	14	5	4	2	6
ENSRNOG00000033024	427	861	785	754	663	1136
ENSRNOG00000029342	0	2	0	0	0	0
ENSRNOG00000029341	3	27	23	19	19	28
ENSRNOG00000027410	0	0	0	0	0	6
ENSRNOG00000056542	2	3	1	0	3	4
ENSRNOG00000056540	0	2	3	2	0	0
ENSRNOG00000012513	1406	1175	1137	1224	1000	1108
ENSRNOG00000012512	74	26	77	54	55	38
ENSRNOG00000012514	393	600	603	490	530	625
ENSRNOG00000001470	1964	1969	2202	2565	2210	1961
ENSRNOG00000001476	0	0	1	0	2	1
ENSRNOG00000001478	1312	1151	1386	1512	1265	991
ENSRNOG00000001479	8548	7913	8744	9960	8180	7526
ENSRNOG00000031493	27	40	31	50	39	43
ENSRNOG00000050263	1	15	14	13	7	12
ENSRNOG00000017359	21308	33460	34602	37369	32470	35528
ENSRNOG00000054947	0	5	5	4	3	6
ENSRNOG00000037815	1648	1676	1984	2099	1862	1702
ENSRNOG00000037814	171	147	149	230	261	190
ENSRNOG00000024043	745	1053	778	920	727	987
ENSRNOG00000051132	2	6	7	3	6	2
ENSRNOG00000051130	2	18	16	13	16	8
ENSRNOG00000051135	1590	1021	1219	895	923	735
ENSRNOG00000005042	426	365	454	489	332	423
ENSRNOG00000010827	491	437	490	441	366	279
ENSRNOG00000010825	842	891	770	800	711	901
ENSRNOG00000010824	1702	1531	1681	1704	1482	1405
ENSRNOG00000010821	1668	2354	2385	2542	2334	2444
ENSRNOG00000011199	1287	1363	1326	1425	1218	1346
ENSRNOG00000011193	2	30	0	13	15	20
ENSRNOG00000011194	1482	1286	1361	972	1000	878
ENSRNOG00000011195	1369	1636	1411	1408	1325	1311
ENSRNOG00000011196	0	0	0	5	2	0
ENSRNOG00000014117	8848	8404	7541	8391	5646	7055
ENSRNOG00000014119	6821	7348	6538	7848	6791	7840
ENSRNOG00000023881	65	102	92	90	83	108
ENSRNOG00000060378	4	5	3	5	7	6
ENSRNOG00000060379	389	507	721	679	598	544
ENSRNOG00000004100	4322	2691	3482	3886	3186	2423
ENSRNOG00000060376	72	120	82	105	91	73
ENSRNOG00000004104	532	446	531	515	431	367
ENSRNOG00000004107	26124	32831	29097	32297	28072	35053
ENSRNOG00000035599	0	2	0	0	1	0
ENSRNOG00000015242	453	441	404	360	388	365
ENSRNOG00000015248	2	0	16	10	0	0
ENSRNOG00000015249	2058	1894	2001	2295	2000	1962
ENSRNOG00000060587	239	252	245	280	253	273
ENSRNOG00000049828	1433	2269	2387	2532	2628	3073
ENSRNOG00000040005	5522	14283	14001	13325	13454	16186
ENSRNOG00000051904	0	0	0	2	2	4
ENSRNOG00000053218	0	0	0	1	0	0
ENSRNOG00000005166	165	146	140	180	132	107
ENSRNOG00000053210	6520	4885	6138	5411	4560	3698
ENSRNOG00000005602	4984	5763	5754	6785	5971	5523
ENSRNOG00000013557	2654	3236	3492	4037	3446	3301
ENSRNOG00000027990	3192	4505	4183	5042	4378	5195
ENSRNOG00000035597	3	2	5	1	1	1
ENSRNOG00000027992	6505	4219	6411	6326	4995	3088
ENSRNOG00000009313	3658	4519	4266	4762	4297	4809
ENSRNOG00000009311	3820	4015	3796	4084	3295	3554
ENSRNOG00000009310	1148	1140	1199	1148	1124	1080
ENSRNOG00000009318	819	453	506	642	514	456
ENSRNOG00000015366	0	0	6	0	0	7
ENSRNOG00000003847	3000	3132	3605	3147	2869	2696
ENSRNOG00000062092	4	0	0	0	0	6
ENSRNOG00000062091	61	79	76	87	95	80
ENSRNOG00000050747	1	0	1	2	2	0
ENSRNOG00000005606	5326	2526	4510	4364	3818	1922
ENSRNOG00000003840	640	648	749	736	673	509
ENSRNOG00000004695	289	188	260	229	225	173
ENSRNOG00000004697	8	14	21	16	8	24
ENSRNOG00000004696	622	394	536	628	479	293
ENSRNOG00000004693	1375	822	1151	1005	865	529
ENSRNOG00000004692	14	0	16	23	32	8
ENSRNOG00000004345	1125	909	1003	944	843	695
ENSRNOG00000004344	1871	2082	2104	2448	1989	2023
ENSRNOG00000004342	258	264	233	194	148	143
ENSRNOG00000032297	1445	1607	1606	1796	1524	1864
ENSRNOG00000049171	17	34	22	19	33	53
ENSRNOG00000043151	10	6	16	7	4	11
ENSRNOG00000049174	0	0	0	1	0	0
ENSRNOG00000008449	8316	7149	6855	6691	6615	6067
ENSRNOG00000008444	351	114	398	418	367	94
ENSRNOG00000008445	12	2	0	0	4	0
ENSRNOG00000008443	4277	4364	4738	5502	4681	4217
ENSRNOG00000026114	1177	1005	1086	1219	946	832
ENSRNOG00000026115	5079	4003	4838	5861	4623	3658
ENSRNOG00000026110	43	10	26	17	20	24
ENSRNOG00000026111	41	41	42	42	34	46
ENSRNOG00000061541	3	2	2	2	1	2
ENSRNOG00000061543	3590	3084	3515	4623	3422	2815
ENSRNOG00000061544	419	327	535	671	549	307
ENSRNOG00000061547	25	21	37	24	1	0
ENSRNOG00000061549	4	3	16	6	14	0
ENSRNOG00000023698	12	4	2	15	12	2
ENSRNOG00000013628	3	7	9	4	8	10
ENSRNOG00000013620	1420	1088	1343	1316	1202	841
ENSRNOG00000028185	344	310	354	335	328	402
ENSRNOG00000013623	719	698	851	874	850	622
ENSRNOG00000013624	67	66	93	94	100	47
ENSRNOG00000008994	5147	6264	6100	6951	6198	7176
ENSRNOG00000060635	4	0	0	17	3	0
ENSRNOG00000060634	11	8	11	2	7	12
ENSRNOG00000008990	2	10	19	24	9	0
ENSRNOG00000060638	1	0	0	0	1	0
ENSRNOG00000033658	1963	1782	2009	1971	1562	1343
ENSRNOG00000033653	1398	1627	1935	1101	1594	1536
ENSRNOG00000033652	40	37	42	49	44	49
ENSRNOG00000037967	1976	2432	2468	2577	2573	2635
ENSRNOG00000033654	3	4	3	3	4	3
ENSRNOG00000002345	59	34	86	59	45	76
ENSRNOG00000002347	393	387	394	378	308	266
ENSRNOG00000002341	1815	1383	2132	2539	2026	1116
ENSRNOG00000002340	39	101	111	88	83	183
ENSRNOG00000002343	51249	58396	50934	65709	57796	66923
ENSRNOG00000002342	1863	2419	2349	2582	2461	2190
ENSRNOG00000006450	2507	2340	3125	3533	3047	2349
ENSRNOG00000006459	46	42	45	40	12	51
ENSRNOG00000026807	156	108	100	147	127	102
ENSRNOG00000026801	0	0	1	0	0	0
ENSRNOG00000013336	1318	1279	1114	1536	1248	1411
ENSRNOG00000024402	1371	1279	1530	1799	1543	1319
ENSRNOG00000030355	8979	8779	10984	12297	10546	9061
ENSRNOG00000030352	4	0	0	4	6	0
ENSRNOG00000030351	3022	2339	1866	2227	2085	2098
ENSRNOG00000001108	2195	2000	1979	1810	1741	1841
ENSRNOG00000001103	3649	2434	3818	4419	3555	2119
ENSRNOG00000001101	5356	4312	4925	5418	4773	4241
ENSRNOG00000001106	717	933	920	903	841	1058
ENSRNOG00000001107	832	683	1141	1483	1121	735
ENSRNOG00000001104	4182	2700	4446	4583	3741	2305
ENSRNOG00000057968	7	14	12	17	17	5
ENSRNOG00000057965	0	0	2	0	0	0
ENSRNOG00000000858	26	25	15	41	22	18
ENSRNOG00000000857	378	546	603	648	513	651
ENSRNOG00000000854	19	8	0	10	22	16
ENSRNOG00000000853	0	0	0	0	2	0
ENSRNOG00000000852	42071	28344	38524	45580	34984	24929
ENSRNOG00000000851	10686	9343	11292	12451	10548	9440
ENSRNOG00000000850	52	97	60	74	35	78
ENSRNOG00000031408	2	0	0	0	0	0
ENSRNOG00000056118	7395	5001	5957	7065	5411	4219
ENSRNOG00000031406	319	286	282	283	269	260
ENSRNOG00000031401	0	0	0	3	0	0
ENSRNOG00000039658	432	508	474	540	529	587
ENSRNOG00000039656	295	359	268	350	302	308
ENSRNOG00000054438	2	2	0	0	0	0
ENSRNOG00000054437	111	96	146	129	131	76
ENSRNOG00000054430	1	1	1	1	0	1
ENSRNOG00000054431	0	2	0	1	1	0
ENSRNOG00000049259	295	234	195	161	195	169
ENSRNOG00000049256	1	2	2	2	3	4
ENSRNOG00000049255	1656	1872	2090	2193	2046	1901
ENSRNOG00000028403	411	446	369	406	452	489
ENSRNOG00000028404	829	793	672	794	576	803
ENSRNOG00000037765	121	139	177	97	143	100
ENSRNOG00000037768	195	129	283	298	247	155
ENSRNOG00000044566	0	0	1	0	0	0
ENSRNOG00000048617	6182	8032	8390	9704	8369	8703
ENSRNOG00000048613	569	688	605	644	650	750
ENSRNOG00000052877	3	6	10	2	6	11
ENSRNOG00000052874	2	0	6	3	0	2
ENSRNOG00000052870	0	0	0	6	3	0
ENSRNOG00000005569	1291	1179	1161	1299	965	1071
ENSRNOG00000055472	0	0	0	8	0	0
ENSRNOG00000055471	10812	9001	8054	9567	8317	8552
ENSRNOG00000042201	12	36	29	37	40	59
ENSRNOG00000047035	820	738	859	853	812	595
ENSRNOG00000040024	0	0	0	8	8	0
ENSRNOG00000009014	837	727	741	764	665	821
ENSRNOG00000009015	2329	2159	2427	2731	2107	1884
ENSRNOG00000007197	6	9	7	8	7	8
ENSRNOG00000045767	1	1	1	1	3	5
ENSRNOG00000045764	325	187	234	169	235	161
ENSRNOG00000045765	8271	8485	8521	10522	8379	9016
ENSRNOG00000045762	0	0	1	0	0	0
ENSRNOG00000012235	24	44	61	66	23	44
ENSRNOG00000045760	2073	2392	2155	2399	2459	2591
ENSRNOG00000012237	1319	858	1071	819	968	677
ENSRNOG00000045768	1	1	1	1	1	1
ENSRNOG00000001931	208	241	174	201	150	169
ENSRNOG00000001930	921	603	746	665	519	425
ENSRNOG00000052293	4	9	11	15	14	9
ENSRNOG00000052291	6	8	3	0	0	2
ENSRNOG00000052296	2716	2199	2815	3166	2911	2173
ENSRNOG00000052294	0	0	4	0	6	0
ENSRNOG00000052298	10	23	33	34	38	12
ENSRNOG00000007445	5520	5744	5523	5439	5046	4556
ENSRNOG00000007447	584	551	657	684	591	537
ENSRNOG00000007446	219	332	317	252	239	320
ENSRNOG00000007441	836	981	1244	1047	910	956
ENSRNOG00000007440	75	56	90	102	77	54
ENSRNOG00000007443	450	384	586	565	517	375
ENSRNOG00000007442	4397	3398	3232	3935	3250	3891
ENSRNOG00000052124	2	2	10	2	0	1
ENSRNOG00000052127	2	3	2	3	2	2
ENSRNOG00000052121	18	7	0	15	9	8
ENSRNOG00000052122	264	459	381	323	313	329
ENSRNOG00000052129	139	196	202	248	218	166
ENSRNOG00000013541	88	128	74	122	126	95
ENSRNOG00000013548	644	872	761	980	824	1014
ENSRNOG00000020778	491	280	401	576	520	296
ENSRNOG00000053452	26906	29571	29611	32336	24736	28077
ENSRNOG00000053450	1878	1327	1243	1611	1179	1072
ENSRNOG00000053456	3978	4860	3840	5165	4161	5226
ENSRNOG00000053454	0	0	1	0	0	0
ENSRNOG00000020770	825	1364	1333	1605	1260	1503
ENSRNOG00000020771	667	1297	1091	1168	1212	1525
ENSRNOG00000020773	4323	3717	4533	5374	4554	3991
ENSRNOG00000020774	466	487	489	477	477	444
ENSRNOG00000020776	962	1127	1082	1189	998	1009
ENSRNOG00000020777	28	26	49	19	40	17
ENSRNOG00000046071	1	0	0	1	0	0
ENSRNOG00000057517	67	42	109	7	13	84
ENSRNOG00000057514	3	8	9	6	7	11
ENSRNOG00000006711	989	931	997	1132	947	780
ENSRNOG00000006717	223	182	264	206	154	113
ENSRNOG00000006718	3574	1840	3284	3344	2642	1530
ENSRNOG00000053981	6	0	13	0	16	6
ENSRNOG00000053989	0	0	0	0	0	3
ENSRNOG00000053988	1	1	1	1	1	1
ENSRNOG00000042519	250	156	241	207	175	99
ENSRNOG00000042516	4	0	3	4	0	0
ENSRNOG00000050180	2924	2395	2237	3026	2350	2638
ENSRNOG00000050181	2097	3197	2826	3426	3086	3592
ENSRNOG00000050183	269	494	995	990	567	449
ENSRNOG00000050186	3	0	1	0	3	0
ENSRNOG00000050188	94	33	47	78	45	14
ENSRNOG00000009206	104	68	73	77	72	48
ENSRNOG00000010164	2847	2515	2183	2745	2175	2269
ENSRNOG00000010165	2672	2944	3119	4225	3522	3488
ENSRNOG00000010162	45	53	34	41	45	22
ENSRNOG00000010160	404	303	290	223	267	273
ENSRNOG00000010161	619	480	555	723	714	291
ENSRNOG00000051585	8	3	9	15	5	7
ENSRNOG00000010169	643	677	678	759	665	609
ENSRNOG00000047854	2304	2944	2497	3286	3017	3358
ENSRNOG00000059373	4708	3761	3948	4776	4138	3926
ENSRNOG00000059374	12	15	6	0	4	2
ENSRNOG00000047853	1634	2870	2579	3166	2801	3469
ENSRNOG00000055808	1	0	0	0	0	0
ENSRNOG00000055809	225	222	294	375	274	170
ENSRNOG00000055804	0	0	0	0	0	4
ENSRNOG00000055803	0	0	2	0	0	0
ENSRNOG00000017521	38	72	78	79	68	25
ENSRNOG00000061706	2	3	0	0	2	2
ENSRNOG00000061705	87	77	63	115	82	67
ENSRNOG00000017679	788	640	724	956	790	766
ENSRNOG00000017678	146	144	170	214	159	112
ENSRNOG00000011789	1171	775	1149	1206	1024	697
ENSRNOG00000011781	1093	1486	1566	1898	1750	1494
ENSRNOG00000011782	18048	21583	21875	25383	21405	23630
ENSRNOG00000011785	5865	5382	5706	5229	5129	5078
ENSRNOG00000011784	933	899	1109	1433	1090	984
ENSRNOG00000014093	3488	2925	3141	3714	3188	3190
ENSRNOG00000014090	1805	2086	2099	2565	2186	2178
ENSRNOG00000014096	1768	1559	1726	1384	1393	1319
ENSRNOG00000014097	6616	6903	6862	7920	6852	7348
ENSRNOG00000014098	3777	3423	3188	3493	3139	3135
ENSRNOG00000023453	2361	1948	2662	2583	2108	1760
ENSRNOG00000023455	3625	4208	4371	5113	4348	4700
ENSRNOG00000023456	2686	2517	3135	3858	3184	2569
ENSRNOG00000010783	3143	3385	3290	3575	3238	3374
ENSRNOG00000010780	1594	1336	1627	1689	1363	1144
ENSRNOG00000010784	8041	5866	5203	6193	5309	5141
ENSRNOG00000010785	8	4	3	10	11	3
ENSRNOG00000010789	1716	1260	1321	1643	1195	1120
ENSRNOG00000016780	242	122	233	240	218	143
ENSRNOG00000016781	6705	10909	10360	11975	10879	13739
ENSRNOG00000016789	9699	10911	11397	13404	11568	11246
ENSRNOG00000050169	667	1221	1102	1269	1092	1544
ENSRNOG00000022321	26	16	28	34	21	24
ENSRNOG00000022320	301	258	250	197	190	147
ENSRNOG00000025115	809	551	735	648	645	435
ENSRNOG00000022325	673	541	663	522	432	311
ENSRNOG00000025111	234	216	213	213	224	188
ENSRNOG00000025110	0	0	20	2	0	2
ENSRNOG00000014327	0	0	0	7	0	0
ENSRNOG00000014328	830	777	713	829	777	710
ENSRNOG00000016258	4660	3050	5154	6180	4959	2573
ENSRNOG00000016256	3777	2115	3718	4612	4061	2389
ENSRNOG00000016257	1795	2035	2003	2924	2892	2509
ENSRNOG00000016254	829	1051	1190	1287	1140	1052
ENSRNOG00000016255	1325	1623	1688	1790	1545	1591
ENSRNOG00000016252	198	156	169	138	165	141
ENSRNOG00000016250	1075	1067	1258	1405	1190	991
ENSRNOG00000016251	8366	8937	8603	9321	8332	9069
ENSRNOG00000047306	192	243	260	281	254	296
ENSRNOG00000005388	4273	4886	5520	5454	5496	4748
ENSRNOG00000024245	368	291	281	370	311	278
ENSRNOG00000047307	203	198	216	206	172	151
ENSRNOG00000024241	717	843	896	912	1002	752
ENSRNOG00000024243	2451	3260	3482	3881	3660	3335
ENSRNOG00000005386	234	230	205	162	94	139
ENSRNOG00000050973	0	0	1	0	0	0
ENSRNOG00000050976	5592	1930	4379	5459	3854	1378
ENSRNOG00000050979	17	24	20	43	22	20
ENSRNOG00000050978	3239	4081	3693	4052	3776	3790
ENSRNOG00000021140	26	21	17	52	14	31
ENSRNOG00000021143	4277	4008	4204	4649	4055	3694
ENSRNOG00000021144	9451	11302	11612	12101	11021	10520
ENSRNOG00000021145	344	311	334	363	279	316
ENSRNOG00000021147	695	1060	902	1156	1003	1123
ENSRNOG00000020894	4753	3522	3093	3538	2907	3255
ENSRNOG00000020897	21706	21776	22005	24255	20545	20549
ENSRNOG00000020891	16	11	16	4	25	20
ENSRNOG00000020893	5461	5427	6355	6836	5719	4682
ENSRNOG00000020892	5858	4786	4740	5670	4714	4822
ENSRNOG00000009872	5366	5255	5569	6638	5597	4906
ENSRNOG00000009873	3138	2455	2629	2746	2520	1826
ENSRNOG00000009870	47	35	17	43	44	54
ENSRNOG00000009871	12	2	8	0	15	13
ENSRNOG00000009878	1233	1266	1215	1517	1174	1399
ENSRNOG00000020230	2804	3179	2992	3483	2936	3204
ENSRNOG00000020233	9503	13795	12603	14861	13928	16064
ENSRNOG00000020232	538	509	513	568	576	532
ENSRNOG00000020235	23079	28017	27160	30533	25971	27992
ENSRNOG00000020239	4389	3865	4560	5136	4413	3440
ENSRNOG00000020238	4918	5187	5916	6341	5519	5364
ENSRNOG00000060983	10	30	18	23	24	26
ENSRNOG00000023065	791	1024	952	1142	990	1191
ENSRNOG00000009290	1964	2259	1907	2393	2042	2175
ENSRNOG00000009291	14	8	7	8	20	15
ENSRNOG00000009296	455	499	464	543	514	447
ENSRNOG00000009297	1042	1402	1042	1209	1226	1411
ENSRNOG00000009298	1050	1171	1294	1542	1462	1409
ENSRNOG00000058541	0	0	0	0	0	1
ENSRNOG00000058545	48	61	34	32	45	69
ENSRNOG00000005736	1710	2416	2181	2488	2517	2393
ENSRNOG00000005731	8	0	5	0	6	0
ENSRNOG00000005730	1297	1049	1176	931	833	925
ENSRNOG00000005733	4383	3578	4350	3868	3675	2973
ENSRNOG00000009125	1060	723	876	641	662	541
ENSRNOG00000016774	1030	1262	1306	1388	1254	1241
ENSRNOG00000016777	5140	5126	5227	5904	5157	5138
ENSRNOG00000016776	2234	2208	2997	3596	3115	2692
ENSRNOG00000002963	130	172	138	140	106	131
ENSRNOG00000002969	145	61	160	182	129	94
ENSRNOG00000016770	5748	6781	6129	7273	6353	5878
ENSRNOG00000016773	2795	2041	2160	2480	2090	1654
ENSRNOG00000062115	182	272	221	222	209	197
ENSRNOG00000062112	37	17	39	34	24	33
ENSRNOG00000062113	0	1	2	1	1	1
ENSRNOG00000062111	0	0	2	0	0	0
ENSRNOG00000019024	6	8	19	9	4	1
ENSRNOG00000048053	192	235	201	229	186	266
ENSRNOG00000048056	52	51	41	64	44	42
ENSRNOG00000059639	1	2	2	1	2	4
ENSRNOG00000004063	43	19	71	78	65	21
ENSRNOG00000004060	14086	16936	15614	17693	16372	17287
ENSRNOG00000004061	2593	2179	2412	2019	1785	1443
ENSRNOG00000004066	22	30	16	38	28	18
ENSRNOG00000004067	3431	2633	3282	3081	2834	2178
ENSRNOG00000049988	273	231	311	280	249	216
ENSRNOG00000001345	2496	2512	2137	2609	2114	2401
ENSRNOG00000049984	6	1	2	1	0	0
ENSRNOG00000049985	2473	2660	2843	2807	2677	2136
ENSRNOG00000049982	1954	2117	2145	2318	1907	1825
ENSRNOG00000049983	15	31	26	9	17	15
ENSRNOG00000029512	1976	2188	1899	2221	1710	2377
ENSRNOG00000023152	2587	1965	2348	2643	2283	1861
ENSRNOG00000029171	4	1	8	5	1	6
ENSRNOG00000029173	4	20	27	12	13	30
ENSRNOG00000033280	59184	60544	60991	72918	60172	56724
ENSRNOG00000029178	5238	4824	5517	6573	5780	4521
ENSRNOG00000026309	1072	1224	1163	1387	1156	1238
ENSRNOG00000019778	203	252	237	187	313	265
ENSRNOG00000019779	16	46	42	33	21	24
ENSRNOG00000019770	0	3	0	0	0	0
ENSRNOG00000019771	184	130	170	123	135	98
ENSRNOG00000019772	4290	6167	6126	6866	6008	6569
ENSRNOG00000019773	4906	4505	4240	4325	3012	3875
ENSRNOG00000019776	976	1103	989	1167	908	1145
ENSRNOG00000032482	1	1	3	1	1	1
ENSRNOG00000032487	387	328	352	439	343	330
ENSRNOG00000046006	5	2	0	6	14	9
ENSRNOG00000046007	5098	5753	5280	5968	5223	5754
ENSRNOG00000003773	3133	3032	2917	3582	3046	3350
ENSRNOG00000003772	629	909	816	960	783	1087
ENSRNOG00000003777	62	86	84	68	74	52
ENSRNOG00000003776	0	3	0	0	0	0
ENSRNOG00000039871	274	375	288	317	284	368
ENSRNOG00000003779	1479	1156	1239	1554	1186	1203
ENSRNOG00000039877	522	704	691	639	573	742
ENSRNOG00000039876	9388	13317	14776	15203	14431	13947
ENSRNOG00000012788	4437	5809	5383	6034	5621	5858
ENSRNOG00000007601	6087	6282	6124	7391	6573	6381
ENSRNOG00000007607	5596	4454	4974	6841	5705	5483
ENSRNOG00000007606	1347	858	1017	1158	905	738
ENSRNOG00000007605	370	536	484	531	521	699
ENSRNOG00000007604	1606	1975	1839	2189	1622	1675
ENSRNOG00000012782	1406	1231	1657	1649	1440	904
ENSRNOG00000012785	2428	2537	2068	2685	2229	2427
ENSRNOG00000012787	409	376	464	483	361	466
ENSRNOG00000032733	1	3	4	0	2	6
ENSRNOG00000032735	1207	811	1077	948	849	611
ENSRNOG00000013783	2011	2101	2074	2332	1983	2098
ENSRNOG00000025651	722	405	591	518	504	300
ENSRNOG00000013780	1205	692	1055	942	997	445
ENSRNOG00000028227	1581	1186	1540	1154	901	551
ENSRNOG00000034772	1	1	3	3	2	6
ENSRNOG00000044615	0	0	1	2	2	5
ENSRNOG00000056916	42	38	39	64	58	35
ENSRNOG00000056913	5	10	10	10	15	17
ENSRNOG00000001607	0	0	0	0	0	2
ENSRNOG00000001603	463	442	494	533	425	517
ENSRNOG00000001602	1751	1726	1901	1711	1906	1517
ENSRNOG00000017826	1769	1959	1963	2123	1654	1893
ENSRNOG00000001609	210	178	243	267	206	213
ENSRNOG00000001608	216	225	264	236	187	230
ENSRNOG00000012702	3850	4183	4413	4798	4182	3628
ENSRNOG00000000958	44	42	52	56	48	50
ENSRNOG00000000956	65	90	113	51	76	103
ENSRNOG00000000957	30572	37532	31109	37726	32252	38021
ENSRNOG00000000954	1129	1343	1291	1476	1367	1685
ENSRNOG00000000955	866	804	781	1003	754	739
ENSRNOG00000030253	0	0	2	7	0	0
ENSRNOG00000038085	1337	1650	1783	1483	1547	1596
ENSRNOG00000038083	6	3	12	2	0	4
ENSRNOG00000038088	0	0	2	0	0	0
ENSRNOG00000018364	3856	3691	4137	4535	3985	3560
ENSRNOG00000049513	21	0	17	29	19	33
ENSRNOG00000018367	8088	11343	10187	12364	11202	12410
ENSRNOG00000031612	3877	5520	5587	6247	5320	5554
ENSRNOG00000015439	9358	7542	8995	8727	8157	6305
ENSRNOG00000015438	4	7	15	10	7	42
ENSRNOG00000047917	0	1	0	1	0	0
ENSRNOG00000015434	6554	4808	5345	6044	5079	4351
ENSRNOG00000047911	412	341	376	418	391	383
ENSRNOG00000015430	2762	1670	2498	2868	2425	1690
ENSRNOG00000011548	13	13	4	6	0	12
ENSRNOG00000043026	8	17	12	12	17	39
ENSRNOG00000011544	4726	5155	5521	6350	5524	4956
ENSRNOG00000049047	280	686	594	596	567	891
ENSRNOG00000011542	445	566	524	699	583	645
ENSRNOG00000011541	966	1162	1220	1433	1258	1339
ENSRNOG00000011540	4220	4296	3958	4484	3963	4507
ENSRNOG00000039024	625	750	729	604	714	573
ENSRNOG00000019895	3067	4905	4387	5217	4913	5763
ENSRNOG00000019891	12176	11305	11912	13440	11460	12835
ENSRNOG00000019890	0	0	4	8	0	2
ENSRNOG00000019892	1127	686	896	683	788	635
ENSRNOG00000025589	456	328	477	462	456	347
ENSRNOG00000037514	4790	3173	3904	3036	2814	2040
ENSRNOG00000017690	490	521	452	520	391	320
ENSRNOG00000037518	373	700	523	594	644	644
ENSRNOG00000017692	5564	5550	5821	6628	5824	5435
ENSRNOG00000055392	5	4	3	0	4	4
ENSRNOG00000055393	0	0	0	1	0	0
ENSRNOG00000055390	2	1	24	21	10	17
ENSRNOG00000055391	5810	3068	4771	6076	4452	2733
ENSRNOG00000054669	260	208	230	265	221	201
ENSRNOG00000054665	2	0	0	0	0	0
ENSRNOG00000008851	1478	1797	1931	2177	2011	1778
ENSRNOG00000042374	651	725	795	880	693	702
ENSRNOG00000016015	2163	2009	2413	2720	2332	1947
ENSRNOG00000016016	2506	2610	2375	2743	2388	2842
ENSRNOG00000008850	1310	1418	1503	1650	1446	1415
ENSRNOG00000016011	45	40	43	77	50	39
ENSRNOG00000016012	5	8	0	0	4	0
ENSRNOG00000016013	34	9	38	47	18	11
ENSRNOG00000052625	0	3	0	0	0	0
ENSRNOG00000052624	0	0	1	0	0	0
ENSRNOG00000052623	0	0	2	0	0	0
ENSRNOG00000052620	99640	128036	121675	144500	127554	144796
ENSRNOG00000052628	0	0	2	0	0	0
ENSRNOG00000018140	1465	1315	1105	1296	1341	1181
ENSRNOG00000018141	600	462	665	848	838	473
ENSRNOG00000018143	196	247	306	395	401	416
ENSRNOG00000018144	2384	1961	2225	2348	2272	1747
ENSRNOG00000018145	1597	1369	1413	1783	1403	1399
ENSRNOG00000018148	434	423	416	414	422	441
ENSRNOG00000018149	3526	2799	2685	1945	2040	1916
ENSRNOG00000046797	198	199	247	291	236	168
ENSRNOG00000046794	6014	6779	6346	6674	5945	5941
ENSRNOG00000038864	1143	3352	3401	3887	3581	3410
ENSRNOG00000038868	1277	1294	1254	1141	1003	1158
ENSRNOG00000046799	7300	10265	10043	11064	10423	12504
ENSRNOG00000042086	769	1167	1118	1102	934	1011
ENSRNOG00000042084	10	42	28	31	12	48
ENSRNOG00000019232	1422	1766	1833	1830	1734	1738
ENSRNOG00000019235	3693	2969	3002	3534	3001	3000
ENSRNOG00000019236	4703	4957	5215	5583	5017	5368
ENSRNOG00000047266	0	1	0	0	0	0
ENSRNOG00000047261	412	299	373	418	411	262
ENSRNOG00000055530	1250	962	1101	1272	1059	1041
ENSRNOG00000055531	1500	1609	1801	2021	1706	1470
ENSRNOG00000021302	22	20	33	32	13	14
ENSRNOG00000021303	92	118	88	111	107	97
ENSRNOG00000045686	1576	2068	2270	2567	2195	2310
ENSRNOG00000045681	23	20	25	13	20	17
ENSRNOG00000045680	0	0	0	1	0	0
ENSRNOG00000045683	5	7	4	3	4	4
ENSRNOG00000017057	1158	867	1098	1343	1108	769
ENSRNOG00000017054	55	86	42	103	86	63
ENSRNOG00000017053	32	28	13	18	20	25
ENSRNOG00000017052	10059	8008	8008	9658	7489	7327
ENSRNOG00000017051	425	438	481	512	511	492
ENSRNOG00000017050	271	267	314	315	283	241
ENSRNOG00000045539	400	430	413	442	472	350
ENSRNOG00000046132	229	151	156	228	140	146
ENSRNOG00000046133	178	187	205	230	298	277
ENSRNOG00000046131	0	0	0	0	3	0
ENSRNOG00000046137	0	1	1	0	0	0
ENSRNOG00000046139	200	104	181	124	158	79
ENSRNOG00000035655	0	0	0	0	0	2
ENSRNOG00000035654	1	0	0	0	1	0
ENSRNOG00000013992	1100	1669	1681	1879	1815	1906
ENSRNOG00000013994	5813	5643	6107	6260	5596	5314
ENSRNOG00000011849	2992	3284	3183	3429	3141	3112
ENSRNOG00000011841	368	632	778	304	535	540
ENSRNOG00000011846	29	42	50	54	55	49
ENSRNOG00000011844	1506	1278	1235	1410	1296	1306
ENSRNOG00000035650	0	0	0	1	0	0
ENSRNOG00000035653	1	1	2	1	2	0
ENSRNOG00000057706	4457	3816	5220	5858	4961	3586
ENSRNOG00000057703	30	12	13	18	9	7
ENSRNOG00000057701	11	5	14	20	34	9
ENSRNOG00000050578	18593	23521	20659	23338	19084	25327
ENSRNOG00000057709	5	2	5	0	1	1
ENSRNOG00000058707	0	0	1	0	0	0
ENSRNOG00000014501	707	579	674	584	521	432
ENSRNOG00000058701	3	1	1	2	2	1
ENSRNOG00000014508	19	16	19	12	29	17
ENSRNOG00000014509	72	26	54	43	41	36
ENSRNOG00000010085	0	2	0	0	0	4
ENSRNOG00000010084	1767	1431	1559	1211	1184	924
ENSRNOG00000010087	2736	2222	1840	1929	1733	1711
ENSRNOG00000010086	2535	1782	2273	2431	2078	1524
ENSRNOG00000010081	2801	2756	2632	2765	2483	2478
ENSRNOG00000010083	3192	4180	3959	4517	4014	4283
ENSRNOG00000051623	825	1086	940	853	894	803
ENSRNOG00000051620	1874	1831	2108	2226	2140	1863
ENSRNOG00000051621	22	25	15	28	19	19
ENSRNOG00000051626	0	2	0	0	1	0
ENSRNOG00000051627	20	20	18	22	25	12
ENSRNOG00000051624	2655	4433	3982	4901	4198	5081
ENSRNOG00000016867	1457	1660	1530	1809	1519	1389
ENSRNOG00000016863	1129	1145	1491	1610	1360	1056
ENSRNOG00000010332	356	524	441	471	415	511
ENSRNOG00000010331	37116	38574	37814	44724	37037	37155
ENSRNOG00000010330	3520	3382	3571	3649	3463	3325
ENSRNOG00000028641	820	481	665	588	557	490
ENSRNOG00000050393	166	491	499	455	436	692
ENSRNOG00000050396	1	3	2	3	2	3
ENSRNOG00000060868	1	3	2	0	2	1
ENSRNOG00000060869	8854	7073	8313	9810	8403	7465
ENSRNOG00000060863	561	763	570	583	543	694
ENSRNOG00000060867	0	0	0	0	0	4
ENSRNOG00000041170	3	9	19	9	14	11
ENSRNOG00000023176	3818	3474	4320	4519	3961	2970
ENSRNOG00000023799	1432	1516	1434	1557	1243	1410
ENSRNOG00000000122	2217	2616	2424	2870	2394	2690
ENSRNOG00000017730	9143	9207	9193	10015	8778	8516
ENSRNOG00000017731	526	593	573	641	673	698
ENSRNOG00000017737	5260	5009	5787	7939	5790	6308
ENSRNOG00000011066	5390	5259	7969	9156	8117	4606
ENSRNOG00000011067	16	16	14	19	14	18
ENSRNOG00000011060	404	521	463	601	424	556
ENSRNOG00000011063	189	110	210	214	215	100
ENSRNOG00000011068	1220	895	941	674	784	825
ENSRNOG00000026672	313	493	411	441	431	400
ENSRNOG00000061119	0	2	0	0	0	0
ENSRNOG00000061118	376	304	270	336	290	230
ENSRNOG00000014347	2799	3036	3788	4028	3435	3022
ENSRNOG00000060244	2	0	3	3	1	0
ENSRNOG00000060245	0	0	0	0	0	12
ENSRNOG00000060457	2	1	3	0	3	1
ENSRNOG00000060242	2	2	3	5	4	0
ENSRNOG00000060456	0	0	0	1	0	2
ENSRNOG00000060248	4597	4925	4499	5485	4728	5161
ENSRNOG00000025324	12999	12096	13528	13067	11042	10135
ENSRNOG00000025327	723	765	1029	1065	893	742
ENSRNOG00000016955	646	773	802	733	846	743
ENSRNOG00000016950	2484	1924	2174	2207	1692	1588
ENSRNOG00000062263	0	1	1	0	1	1
ENSRNOG00000005012	929	813	786	878	806	771
ENSRNOG00000005015	1056	937	960	811	749	816
ENSRNOG00000006979	187	238	172	224	184	225
ENSRNOG00000005016	4777	5846	6221	7243	6002	6304
ENSRNOG00000056174	1394	1519	1763	1975	1834	1609
ENSRNOG00000020915	2359	1669	2044	1658	1299	1230
ENSRNOG00000020916	1291	1684	1623	1825	1778	1694
ENSRNOG00000020918	0	2	5	4	0	15
ENSRNOG00000011964	269	212	315	292	380	309
ENSRNOG00000061900	0	0	0	2	0	1
ENSRNOG00000003953	8512	7318	8799	9863	8271	6966
ENSRNOG00000003952	906	789	913	853	727	701
ENSRNOG00000003951	9665	10505	9400	11695	10129	11348
ENSRNOG00000003950	0	4	0	0	0	2
ENSRNOG00000003955	1752	1765	1586	1754	1496	1569
ENSRNOG00000003958	693	851	797	798	716	828
ENSRNOG00000031053	17430	8090	7422	8185	5242	5175
ENSRNOG00000031052	887	2072	1821	1942	1741	2486
ENSRNOG00000031058	0	0	2	0	0	0
ENSRNOG00000030988	131	160	192	216	170	216
ENSRNOG00000010463	10	26	25	17	15	29
ENSRNOG00000030981	13	9	22	9	7	7
ENSRNOG00000004457	127	110	107	149	78	106
ENSRNOG00000004456	17	14	4	14	9	9
ENSRNOG00000004453	31	22	39	40	33	25
ENSRNOG00000003480	0	0	7	0	0	0
ENSRNOG00000004459	5	2	8	3	6	12
ENSRNOG00000004458	103	49	97	112	78	39
ENSRNOG00000028856	1965	1372	1734	1908	1431	1343
ENSRNOG00000010468	116	68	158	73	98	67
ENSRNOG00000053627	0	0	1	0	1	0
ENSRNOG00000052424	1950	1457	2189	2571	1922	1330
ENSRNOG00000052421	214	254	324	326	346	223
ENSRNOG00000052420	8	15	0	5	13	11
ENSRNOG00000037060	312	329	271	381	342	366
ENSRNOG00000052429	385	652	620	612	603	762
ENSRNOG00000049532	25	31	37	49	51	42
ENSRNOG00000018304	21276	22971	24399	24772	23703	23496
ENSRNOG00000018305	179	128	148	178	148	121
ENSRNOG00000049536	1236	1989	1946	1924	1905	2616
ENSRNOG00000018301	44	67	101	74	51	82
ENSRNOG00000018309	26995	23004	29876	33670	28713	22280
ENSRNOG00000005502	2935	2540	3233	2503	2555	2016
ENSRNOG00000005506	895	593	883	905	730	523
ENSRNOG00000005504	7117	6205	7178	7261	6155	5237
ENSRNOG00000005505	4994	4822	4950	5382	4485	4277
ENSRNOG00000033984	624	611	568	668	542	557
ENSRNOG00000033980	0	6	0	6	0	0
ENSRNOG00000052398	19	28	37	42	40	33
ENSRNOG00000052395	184	158	271	289	214	141
ENSRNOG00000052394	12	16	15	13	0	4
ENSRNOG00000052393	2407	2414	2237	2756	2374	2796
ENSRNOG00000052392	0	0	3	0	0	0
ENSRNOG00000052391	373	333	366	355	317	320
ENSRNOG00000008178	1022	999	1059	1186	1080	1268
ENSRNOG00000008174	944	884	934	1020	914	734
ENSRNOG00000008176	0	0	2	0	0	0
ENSRNOG00000008177	685	764	601	816	602	602
ENSRNOG00000008170	2	0	4	6	4	0
ENSRNOG00000008173	2005	1259	2020	2006	1654	1030
ENSRNOG00000033368	0	0	0	0	7	2
ENSRNOG00000033361	1204	1781	1790	1923	1566	1763
ENSRNOG00000024801	1098	1367	1519	1736	1650	1553
ENSRNOG00000024808	2872	2596	2550	2494	2344	2231
ENSRNOG00000024809	763	1626	1804	1571	1675	1994
ENSRNOG00000008287	1158	1845	1822	1918	1854	1943
ENSRNOG00000008283	1137	953	995	1267	1145	977
ENSRNOG00000008288	1810	1880	1658	1950	1691	1840
ENSRNOG00000008289	16639	26648	25370	28896	26847	30798
[truncated: 16,415 more rows]

## Sheet: Table S7
Table S7.Gene Expression
ENSEMBL	Count (N1)	Count (N2)	Count (N3)	Count (T1)	Count (T2)	Count (T3)	Lenth	FPKM (N1)	FPKM (N2)	FPKM (N3)	FPKM (T1)	FPKM (T2)	FPKM (T3)	TPM (N1)	TPM (N2)	TPM (N3)	TPM (T1)	TPM (T2)	TPM (T3)
ENSRNOG00000000007	873	884	1115	1173	1106	1117	3866	5.19065	5.03824	6.22646	5.81987	6.35359	6.31165	8.79189	7.84274	10.2505	9.50773	10.3002	9.44125
ENSRNOG00000000010	2062	1823	1645	1764	1440	1700	2444	19.3935	16.4352	14.5309	13.8444	13.0854	15.1949	32.8487	25.5837	23.9219	22.6172	21.2136	22.7293
ENSRNOG00000000012	80	119	119	114	80	137	993	1.85187	2.6405	2.58717	2.20208	1.78923	3.01386	3.13668	4.11032	4.2592	3.59746	2.90064	4.50826
ENSRNOG00000000021	1576	1384	1602	1747	1618	1502	1200	30.1887	25.4123	28.821	27.9247	29.9449	27.3426	51.1334	39.5578	47.4474	45.6197	48.5457	40.9003
ENSRNOG00000000024	374	474	466	590	497	633	1062	8.09499	9.83428	9.47304	10.6563	10.3934	13.0206	13.7113	15.3085	15.5952	17.4088	16.8494	19.4768
ENSRNOG00000000033	1853	1952	2306	2598	2209	1689	3681	11.5712	11.6843	13.5245	13.5379	13.3277	10.0234	19.5993	18.1883	22.2651	22.1164	21.6064	14.9935
ENSRNOG00000000034	617	744	771	928	745	690	2875	4.93306	5.70196	5.78955	6.19137	5.75499	5.24279	8.3556	8.8759	9.53119	10.1146	9.32978	7.8424
ENSRNOG00000000036	41	68	60	96	53	52	3199	0.294604	0.468364	0.404916	0.575617	0.367949	0.355092	0.498999	0.729075	0.666604	0.940368	0.596506	0.531162
ENSRNOG00000000040	31	74	32	34	38	33	5108	0.139502	0.319205	0.135247	0.127675	0.165219	0.141128	0.236288	0.496888	0.222654	0.208578	0.267846	0.211106
ENSRNOG00000000041	43	12	30	54	54	18	3711	0.266346	0.071249	0.174525	0.279113	0.323168	0.105958	0.451136	0.110909	0.287317	0.455978	0.523909	0.158496
ENSRNOG00000000042	793	599	795	846	725	554	3559	5.1217	3.70841	4.82244	4.55952	4.52414	3.40042	8.67512	5.77266	7.93908	7.44874	7.33438	5.08651
ENSRNOG00000000043	2095	1522	1829	2195	2004	1548	2582	18.6508	12.9881	15.2927	16.3063	17.2372	13.0968	31.5906	20.2179	25.1761	26.6391	27.9444	19.5908
ENSRNOG00000000044	2385	2355	2675	2912	2646	2717	2259	24.2684	22.9701	25.5644	24.7259	26.0136	26.2739	41.1057	35.7563	42.0861	40.3939	42.1722	39.3017
ENSRNOG00000000047	1242	1641	1656	1963	1825	1967	1810	15.7729	19.9765	19.7519	20.8027	22.3929	23.7398	26.7161	31.0962	32.5172	33.9846	36.3026	35.5111
ENSRNOG00000000048	5441	4815	5827	6853	5622	5119	4453	28.0863	23.825	28.2501	29.5192	28.0391	25.1121	47.5725	37.0869	46.5075	48.2246	45.456	37.5639
ENSRNOG00000000053	0	4	0	0	0	0	3507	0	0.0251312	0	0	0	0	0	0.0391203	0	0	0	0
ENSRNOG00000000054	3603	5147	5261	5924	5491	5814	1997	41.472	56.7891	56.8746	56.9002	61.066	63.5987	70.2451	88.4003	93.6313	92.9561	98.998	95.1338
ENSRNOG00000000055	6927	6621	5521	7243	5791	6955	1252	127.177	116.522	95.201	110.966	102.725	121.351	215.413	181.383	156.727	181.282	166.534	181.523
ENSRNOG00000000060	1560	1134	1402	1691	1393	1491	2140	16.7564	11.6758	14.1437	15.1568	14.4565	15.22	28.3819	18.1751	23.2844	24.7611	23.4364	22.7668
ENSRNOG00000000062	520	346	513	571	446	307	1442	8.2891	5.28688	7.68033	7.59535	6.86903	4.65077	14.04	8.22978	12.644	12.4083	11.1358	6.95683
ENSRNOG00000000064	495	1536	1365	1472	1453	1869	289	39.371	117.107	101.968	97.6983	111.659	141.274	66.6864	182.293	167.867	159.607	181.018	211.324
ENSRNOG00000000065	0	4	0	0	0	2	2772	0	0.0317948	0	0	0	0.0157612	0	0.0494931	0	0	0	0.0235763
ENSRNOG00000000066	1044	949	1202	1317	1158	950	1497	16.0305	13.968	17.3345	16.8749	17.1796	13.8629	27.1524	21.7431	28.5373	27.568	27.8509	20.7367
ENSRNOG00000000068	4785	4764	4982	5213	4137	4594	2596	42.3688	40.4348	41.4311	38.5177	35.3921	38.6578	71.7641	62.9426	68.2071	62.9251	57.3765	57.8262
ENSRNOG00000000070	847	932	951	976	861	949	3007	6.47469	6.82922	6.82771	6.22577	6.3591	6.8942	10.9668	10.6307	11.2403	10.1708	10.3091	10.3127
ENSRNOG00000000073	100	89	73	89	74	72	921	2.4958	2.12921	1.71116	1.85356	1.78442	1.70775	4.22737	3.31442	2.81705	3.02811	2.89285	2.55453
ENSRNOG00000000075	280	277	344	209	296	161	2549	2.52498	2.39441	2.91351	1.57273	2.57898	1.37977	4.27679	3.72724	4.79644	2.56931	4.18095	2.06393
ENSRNOG00000000082	937	880	921	773	698	627	4862	4.4299	3.98801	4.08952	3.04959	3.18835	2.81711	7.50334	6.20791	6.73249	4.98202	5.16885	4.21396
ENSRNOG00000000091	14	5	5	0	6	5	5655	0.0569069	0.0194817	0.0190882	0	0.0235638	0.0193147	0.0963886	0.030326	0.0314245	0	0.0382007	0.0288919
ENSRNOG00000000095	7144	6694	7025	8101	7384	7186	1786	91.9452	82.5834	84.9166	87.003	91.8198	87.8936	155.736	128.553	139.796	142.134	148.855	131.475
ENSRNOG00000000096	1698	1226	1184	1460	1328	1118	1980	19.7125	13.6431	12.9096	14.1438	14.8956	12.3347	33.3889	21.2375	21.2529	23.1062	24.1483	18.4508
ENSRNOG00000000097	3	0	0	0	4	0	566	0.121836	0	0	0	0.156953	0	0.206364	0	0	0	0.254447	0
ENSRNOG00000000098	4754	5012	4402	5031	4527	4459	2095	52.1608	52.7128	45.3622	46.0625	47.9902	46.4948	88.3497	82.0549	74.6787	75.2508	77.8	69.5491
ENSRNOG00000000104	2472	3475	3255	3602	3019	3170	2115	26.8663	36.2021	33.2253	32.6671	31.7014	32.7416	45.5059	56.3536	54.698	53.3672	51.3932	48.9764
ENSRNOG00000000105	765	521	872	1001	733	550	2475	7.10486	4.63822	7.60623	7.75775	6.57741	4.85444	12.0342	7.22005	12.522	12.6736	10.6631	7.26149
ENSRNOG00000000108	6949	9363	8579	10140	8922	9354	1182	135.137	174.537	156.692	164.55	167.637	172.875	228.894	271.691	257.959	268.82	271.768	258.594
ENSRNOG00000000111	592	973	901	988	911	945	552	24.652	38.8385	35.2382	34.3317	36.6527	37.3976	41.7554	60.4576	58.0118	56.0865	59.42	55.9411
ENSRNOG00000000112	1590	1480	1426	1429	1423	1265	3977	9.1899	8.19964	7.74091	6.89213	7.94649	6.94842	15.5658	12.7639	12.7437	11.2595	12.8826	10.3938
ENSRNOG00000000113	432	561	678	577	578	511	2836	3.50144	4.35858	5.16121	3.90253	4.52635	3.9361	5.93072	6.78475	8.49678	6.37544	7.33795	5.8878
ENSRNOG00000000121	595	657	659	664	583	701	2571	5.31966	5.63057	5.53364	4.95385	5.03608	5.95617	9.01042	8.76478	9.10991	8.09295	8.16431	8.90951
ENSRNOG00000000122	2217	2616	2424	2870	2394	2690	1685	30.2437	34.2079	31.0571	32.6707	31.5537	34.8742	51.2266	53.2495	51.1286	53.3731	51.1537	52.1663
ENSRNOG00000000123	2251	2178	2297	2657	2264	2260	2395	21.6043	20.0374	20.7054	21.2796	20.9941	20.6136	36.5932	31.191	34.0868	34.7638	34.0349	30.8348
ENSRNOG00000000127	2615	2087	2578	3192	2690	1955	4676	12.8548	9.83415	11.9024	13.0938	12.7763	9.13321	21.7735	15.3082	19.5947	21.3909	20.7124	13.6619
ENSRNOG00000000130	1286	1087	973	1273	1071	940	3077	9.60689	7.78378	6.82674	7.93557	7.73015	6.67347	16.2721	12.1166	11.2387	12.9641	12.5318	9.98248
ENSRNOG00000000133	3527	3789	3430	4357	3688	4064	1521	53.3022	54.8888	48.6847	54.9459	53.8503	58.3681	90.2831	85.4423	80.1486	89.7634	87.3001	87.3097
ENSRNOG00000000138	104	41	84	60	50	47	2127	1.12392	0.424722	0.852589	0.541079	0.52207	0.482705	1.90369	0.661141	1.4036	0.883943	0.846361	0.722052
ENSRNOG00000000142	0	0	0	0	2	0	2735	0	0	0	0	0.0162405	0	0	0	0	0	0.0263285	0
ENSRNOG00000000145	217	155	282	201	206	86	2046	2.43794	1.66922	2.97558	1.88438	2.23608	0.918215	4.12937	2.59839	4.89863	3.07844	3.62506	1.37351
ENSRNOG00000000150	1626	1639	1504	1735	1475	1670	1868	20.0084	19.3326	17.382	17.8156	17.5364	19.5295	33.8902	30.094	28.6155	29.1047	28.4294	29.2131
ENSRNOG00000000151	246	173	299	379	296	151	921	6.13967	4.13881	7.00873	7.89326	7.1377	3.58153	10.3993	6.44264	11.5383	12.895	11.5714	5.35742
ENSRNOG00000000155	1001	953	1228	1017	988	759	2848	8.07911	7.37296	9.30864	6.84949	7.70448	5.82174	13.6843	11.4771	15.3246	11.1898	12.4902	8.70843
ENSRNOG00000000157	2452	2517	2518	2494	2217	2219	2566	21.9651	21.613	21.1849	18.643	19.1882	18.8909	37.2044	33.6437	34.8763	30.4565	31.1073	28.2578
ENSRNOG00000000158	1395	1734	1576	1791	1519	1669	1516	21.1516	25.2022	22.4432	22.6607	22.2528	24.0496	35.8266	39.2308	36.9477	37.0201	36.0754	35.9745
ENSRNOG00000000161	168	88	141	75	64	70	3498	1.10397	0.554309	0.870216	0.411262	0.406337	0.437149	1.86991	0.86286	1.43262	0.671865	0.658739	0.653907
ENSRNOG00000000165	42	37	65	73	46	45	1976	0.488575	0.412576	0.710157	0.708619	0.517008	0.497482	0.827547	0.642232	1.16912	1.15765	0.838154	0.744155
ENSRNOG00000000166	276	297	253	334	280	284	1847	3.43488	3.54306	2.95721	3.46862	3.3668	3.35894	5.81798	5.51527	4.86838	5.66657	5.45813	5.02446
ENSRNOG00000000167	0	0	0	2	0	0	1749	0	0	0	0.021934	0	0	0	0	0	0.0358328	0	0
ENSRNOG00000000168	268	285	279	309	302	244	2528	2.43684	2.48403	2.38262	2.34454	2.65311	2.10845	4.12751	3.86674	3.92245	3.83021	4.30113	3.15392
ENSRNOG00000000169	198	265	287	405	246	303	2499	1.82124	2.33651	2.47938	3.10861	2.18623	2.64867	3.08481	3.63712	4.08175	5.07843	3.54423	3.962
ENSRNOG00000000170	3104	2839	3117	3044	2862	2456	5408	13.1933	11.5669	12.4431	10.7965	11.7533	9.92072	22.3468	18.0055	20.4848	17.638	19.054	14.8399
ENSRNOG00000000172	177	161	308	268	214	332	1774	2.29345	1.99968	3.74822	2.89773	2.67908	4.08823	3.88463	3.11279	6.17061	4.73393	4.34323	6.11537
ENSRNOG00000000175	1651	1694	2005	2001	1711	1589	3053	12.4305	12.2257	14.178	12.5718	12.4466	11.3697	21.0548	19.0311	23.3409	20.5381	20.1779	17.0073
ENSRNOG00000000177	169	228	269	294	252	346	1610	2.41285	3.12031	3.60707	3.50266	3.47617	4.69463	4.08687	4.85721	5.93823	5.72219	5.63544	7.02244
ENSRNOG00000000184	48	59	75	46	67	43	2999	0.367904	0.433475	0.539899	0.294211	0.496163	0.313216	0.623153	0.674766	0.888824	0.480642	0.804362	0.468522
ENSRNOG00000000185	5558	7199	6185	6952	6641	7909	1217	104.978	130.338	109.718	109.571	121.191	141.965	177.811	202.889	180.626	179.003	196.47	212.358
ENSRNOG00000000186	580	756	649	868	692	804	1093	12.1977	15.2402	12.819	15.2327	14.0609	16.0689	20.6604	23.7235	21.1035	24.8852	22.795	24.0366
ENSRNOG00000000190	1050	461	1307	1422	1121	318	2584	9.34041	3.93095	10.9197	10.5556	9.63472	2.68835	15.8207	6.11908	17.9769	17.2444	15.6195	4.02136
ENSRNOG00000000195	364	237	252	244	166	180	4483	1.86639	1.16485	1.21356	1.04399	0.822367	0.877112	3.16128	1.81325	1.99785	1.70554	1.33319	1.31202
ENSRNOG00000000204	2044	1713	1892	1855	1484	1242	2761	17.017	13.6704	14.7939	12.8871	11.937	9.82667	28.8234	21.2798	24.3549	21.0532	19.3518	14.6992
ENSRNOG00000000219	928	1044	1089	1247	1137	1145	2395	8.90659	9.6047	9.81636	9.98707	10.5434	10.4436	15.0859	14.9511	16.1604	16.3155	17.0926	15.622
ENSRNOG00000000221	899	918	977	1018	787	821	3033	6.81328	6.66897	6.95425	6.43802	5.76273	5.91319	11.5403	10.3812	11.4486	10.5176	9.34234	8.84522
ENSRNOG00000000230	1030	878	872	1010	788	874	2158	10.9712	8.96462	8.72354	8.97732	8.10963	8.84731	18.583	13.9547	14.3614	14.666	13.147	13.2342
ENSRNOG00000000231	1436	1621	1625	1947	1619	1403	1634	20.2009	21.8585	21.4699	22.8555	22.005	18.7567	34.2163	34.0258	35.3453	37.3383	35.6737	28.0572
ENSRNOG00000000233	4	0	0	0	0	0	4424	0.0207833	0	0	0	0	0	0.0352026	0	0	0	0	0
ENSRNOG00000000236	3376	2943	2786	3095	2680	2651	1750	44.3439	37.0545	34.3693	33.9234	34.0113	33.092	75.1094	57.6806	56.5814	55.4196	55.1379	49.5005
ENSRNOG00000000237	220	151	265	245	232	122	1179	4.28922	2.82197	4.85244	3.98593	4.37019	2.26046	7.26506	4.39279	7.98846	6.51168	7.0848	3.3813
ENSRNOG00000000239	38	88	74	120	62	68	850	1.02762	2.28114	1.87949	2.70794	1.61994	1.7476	1.74058	3.55092	3.09417	4.42388	2.62619	2.61413
ENSRNOG00000000244	556	504	547	507	574	472	2606	4.90422	4.26133	4.53149	3.73173	4.89174	3.95657	8.30674	6.63336	7.46008	6.09641	7.93032	5.91842
ENSRNOG00000000245	357	556	437	337	400	318	2533	3.23968	4.83647	3.72455	2.55195	3.50712	2.74248	5.48736	7.52865	6.13165	4.16903	5.68562	4.10232
ENSRNOG00000000246	5859	6334	6878	7695	6634	6932	2938	45.8396	47.5023	50.5404	50.2382	50.1476	51.5416	77.6429	73.9441	83.2034	82.0725	81.2974	77.0983
ENSRNOG00000000247	2979	3472	3483	3806	3347	3826	2885	23.7353	26.5169	26.0637	25.3046	25.7653	28.9701	40.2027	41.2773	42.908	41.3394	41.7699	43.3348
ENSRNOG00000000248	13235	12759	12290	13812	11804	11630	1901	160.034	147.885	139.572	139.364	137.903	133.644	271.064	230.204	229.774	227.675	223.563	199.911
ENSRNOG00000000249	537	659	653	589	567	763	903	13.6696	16.08	15.6118	12.5114	13.9451	18.4581	23.1535	25.0308	25.7014	20.4394	22.6073	27.6105
ENSRNOG00000000250	3940	4329	3895	4743	3384	4337	1699	53.3055	56.1414	49.4928	53.5472	44.2347	55.7632	90.2886	87.392	81.4789	87.4783	71.7117	83.4131
ENSRNOG00000000251	0	0	0	0	2	0	2420	0	0	0	0	0.0183544	0	0	0	0	0	0.0297555	0
ENSRNOG00000000257	2859	2717	2962	3605	2850	2489	5031	13.0626	11.8994	12.7104	13.7445	12.581	10.8074	22.1253	18.5231	20.9248	22.4539	20.3959	16.1662
ENSRNOG00000000258	7461	8197	8942	10787	9499	8245	2458	69.7725	73.4788	78.5382	84.1774	85.8266	73.2757	118.18	114.38	129.296	137.518	139.139	109.609
ENSRNOG00000000262	1225	1154	1324	1255	1114	1149	1935	14.5521	13.1406	14.7719	12.4406	12.7859	12.9715	24.6482	20.4551	24.3186	20.3237	20.728	19.4034
ENSRNOG00000000264	282	348	478	503	508	436	3130	2.07097	2.44976	3.29694	3.08248	3.6045	3.04294	3.5078	3.8134	5.42768	5.03575	5.84349	4.55177
ENSRNOG00000000274	598	469	448	534	480	507	1621	8.47983	6.37498	5.96655	6.31881	6.57634	6.83245	14.3631	9.92356	9.82259	10.3228	10.6613	10.2203
ENSRNOG00000000275	857	584	681	822	732	606	2001	9.84471	6.43064	7.3473	7.87955	8.12438	6.61572	16.6749	10.0102	12.0957	12.8726	13.171	9.89609
ENSRNOG00000000277	53	23	35	28	20	23	6102	0.199652	0.0830509	0.123829	0.0880162	0.072792	0.0823393	0.338169	0.129281	0.203857	0.143789	0.118008	0.123167
ENSRNOG00000000279	948	1265	1337	1381	1435	1380	2994	7.27823	9.30952	9.64068	8.84746	10.6445	10.0688	12.3278	14.4916	15.8712	14.4538	17.2565	15.0614
ENSRNOG00000000281	63	51	67	56	57	60	2338	0.619392	0.480634	0.618669	0.459431	0.541448	0.560606	1.04912	0.748175	1.0185	0.750558	0.877776	0.83858
ENSRNOG00000000282	2	3	10	0	1	0	1127	0.040792	0.0586524	0.19156	0	0.0197062	0	0.0690933	0.0913009	0.31536	0	0.0319469	0
ENSRNOG00000000283	2435	2154	2233	2635	2252	2149	1726	32.4285	27.4975	27.9303	29.2831	28.977	27.1986	54.9273	42.8038	45.981	47.8388	46.9765	40.6849
ENSRNOG00000000288	2230	1964	2252	2545	2386	2066	3313	15.4722	13.062	14.6749	14.7348	15.9947	13.6226	26.2068	20.3328	24.1589	24.0717	25.93	20.3773
ENSRNOG00000000299	1834	1232	1792	2222	1527	920	2880	14.6378	9.42556	13.433	14.7989	11.7753	6.97825	24.7934	14.6722	22.1145	24.1764	19.0897	10.4384
ENSRNOG00000000302	1909	1955	2085	2156	1890	1946	3450	12.7191	12.4858	13.0471	11.9869	12.1666	12.3218	21.5435	19.4359	21.4792	19.5826	19.724	18.4315
ENSRNOG00000000303	547	499	438	449	376	420	2330	5.39636	4.71882	4.05832	3.6963	3.58392	3.93772	9.14032	7.34551	6.68112	6.03853	5.81012	5.89022
ENSRNOG00000000304	12201	11898	11731	13093	10950	10835	2874	97.5838	91.217	88.1203	87.3835	84.6162	82.3557	165.287	141.992	145.07	142.756	137.177	123.191
ENSRNOG00000000306	486	445	447	564	411	471	1666	6.70549	5.88537	5.79243	6.49353	5.47889	6.17586	11.3577	9.16141	9.53594	10.6083	8.88219	9.23813
ENSRNOG00000000307	2	0	6	0	2	0	3536	0.0130013	0	0.0366325	0	0.0125616	0	0.0220215	0	0.0603073	0	0.0203644	0
ENSRNOG00000000308	539	503	524	604	490	397	3769	3.28724	2.94056	3.00146	3.07389	2.88733	2.301	5.56792	4.5774	4.94124	5.02171	4.68083	3.44193
ENSRNOG00000000312	664	663	758	713	714	717	3342	4.567	4.37115	4.89656	4.09223	4.7448	4.68667	7.73556	6.80432	8.06109	6.68534	7.6921	7.01053
ENSRNOG00000000314	4700	4525	4770	4347	4257	4044	5954	18.1451	16.7455	17.2957	14.0042	15.8789	14.8373	30.734	26.0668	28.4735	22.8782	25.7423	22.1942
ENSRNOG00000000316	320	148	288	292	243	166	2595	2.83454	1.25665	2.39598	2.15835	2.07967	1.3974	4.80112	1.95615	3.94445	3.52603	3.37149	2.0903
ENSRNOG00000000320	0	0	0	0	0	2	751	0	0	0	0	0	0.0581757	0	0	0	0	0	0.0870218
ENSRNOG00000000321	2	13	6	6	0	0	1846	0.0249039	0.155167	0.0701694	0.0623443	0	0	0.0421821	0.24154	0.115518	0.10185	0	0
ENSRNOG00000000322	516	691	574	455	505	599	1938	6.12019	7.85621	6.3942	4.50334	5.78714	6.75188	10.3664	12.2293	10.5266	7.35696	9.3819	10.0998
ENSRNOG00000000327	469	526	592	579	506	512	3441	3.13298	3.36814	3.7142	3.22753	3.26582	3.2504	5.30662	5.24298	6.1146	5.27272	5.29443	4.86209
ENSRNOG00000000340	3737	4076	3477	4223	3145	3769	1175	73.1062	76.4337	63.8844	68.9382	59.4441	70.0712	123.827	118.98	105.171	112.622	96.3687	104.816
ENSRNOG00000000341	0	6	0	3	0	0	4562	0	0.0289791	0	0.0126137	0	0	0	0.0451101	0	0.0206066	0	0
ENSRNOG00000000373	193	122	198	186	200	128	1770	2.50642	1.51871	2.41502	2.01566	2.50947	1.57975	4.24536	2.36409	3.97578	3.29291	4.06827	2.36306
ENSRNOG00000000376	8	5	12	12	14	13	225	0.817291	0.489639	1.1514	1.023	1.38188	1.26215	1.38432	0.762193	1.89553	1.67124	2.24026	1.88799
ENSRNOG00000000378	0	5	0	0	0	3	1577	0	0.0698598	0	0	0	0.0415567	0	0.108747	0	0	0	0.0621624
ENSRNOG00000000383	240	231	203	232	238	210	5311	1.03873	0.958351	0.825178	0.837893	0.995238	0.863763	1.7594	1.49181	1.35847	1.36884	1.61344	1.29206
ENSRNOG00000000384	88	144	155	213	230	194	450	4.4951	7.05081	7.43613	9.07913	11.3512	9.41761	7.61378	10.9756	12.2419	14.8323	18.4021	14.0873
ENSRNOG00000000386	5	6	2	0	0	0	2027	0.0567003	0.0652208	0.0213012	0	0	0	0.0960387	0.101525	0.0350677	0	0	0
ENSRNOG00000000387	739	662	733	753	699	532	6478	2.62224	2.25168	2.44282	2.22962	2.39642	1.794	4.44154	3.50505	4.02155	3.64246	3.88499	2.68354
ENSRNOG00000000390	33	46	52	29	26	13	1818	0.417243	0.55751	0.617501	0.305972	0.317618	0.156207	0.706724	0.867844	1.01658	0.499856	0.514911	0.233662
ENSRNOG00000000392	1069	1098	1028	1132	1063	1033	2586	9.50207	9.3554	8.58208	8.39643	9.12916	8.72616	16.0946	14.563	14.1285	13.717	14.7999	13.053
ENSRNOG00000000395	1307	1334	1325	1538	1301	1379	2577	11.6582	11.4059	11.1002	11.4477	11.2122	11.6896	19.7466	17.7549	18.2739	18.7018	18.1767	17.4859
ENSRNOG00000000396	994	1199	1135	900	974	1081	2521	9.06322	10.4794	9.71966	6.84773	8.58049	9.36708	15.3512	16.3126	16.0012	11.1869	13.9104	14.0117
ENSRNOG00000000397	1754	1199	1214	1104	919	887	4438	9.08472	5.95279	5.90554	4.77154	4.5989	4.36604	15.3877	9.26636	9.72215	7.79511	7.45558	6.53092
ENSRNOG00000000398	381	445	465	477	365	397	2019	4.33768	4.85638	4.97215	4.53168	4.01497	4.29542	7.34715	7.55964	8.18554	7.40326	6.50893	6.42528
ENSRNOG00000000407	231	218	210	243	219	182	1515	3.50484	3.17054	2.9925	3.0766	3.21039	2.62428	5.93649	4.93539	4.92649	5.02614	5.20457	3.92552
ENSRNOG00000000408	1191	1187	1297	1336	1220	1101	4243	6.4522	6.16405	6.59925	6.03963	6.38576	5.66847	10.9287	9.59523	10.8642	9.86675	10.3524	8.47915
ENSRNOG00000000411	2072	2032	2113	2066	2022	2068	3644	13.0702	12.2867	12.5184	10.875	12.3234	12.3972	22.1382	19.1259	20.6088	17.7661	19.9782	18.5443
ENSRNOG00000000413	32	46	46	51	25	49	2254	0.326336	0.449669	0.440587	0.434003	0.246327	0.474891	0.552747	0.699973	0.725328	0.709018	0.399337	0.710363
ENSRNOG00000000414	111	63	93	107	103	54	3184	0.801344	0.43597	0.630577	0.644596	0.71844	0.370486	1.35731	0.678649	1.0381	1.05306	1.16471	0.55419
ENSRNOG00000000415	504	575	553	362	486	501	2787	4.15684	4.5459	4.28367	2.49143	3.8728	3.92692	7.04083	7.07633	7.05211	4.07017	6.27845	5.87407
ENSRNOG00000000417	20285	15361	19826	23649	18824	13884	7675	60.7527	44.0991	55.7679	59.1032	54.4703	39.5173	102.903	68.6465	91.8095	96.5551	88.3053	59.1118
ENSRNOG00000000418	588	689	816	770	653	600	2408	5.61294	6.30451	7.3158	6.13354	6.02258	5.4431	9.50716	9.81387	12.0438	10.0202	9.7636	8.14203
ENSRNOG00000000419	44	18	29	46	7	16	4646	0.217692	0.0853654	0.134756	0.189913	0.0334615	0.0752302	0.368726	0.132883	0.221845	0.310255	0.0542465	0.112533
ENSRNOG00000000420	2120	2410	2325	2713	2329	2551	1608	30.3053	33.0232	31.2151	32.3624	32.1669	34.6558	51.331	51.4054	51.3887	52.8694	52.1479	51.8397
ENSRNOG00000000421	4319	4970	5402	6377	5376	5054	3912	25.3778	27.9928	29.8115	31.2676	30.5201	28.222	42.9848	43.5748	49.078	51.0809	49.4782	42.2157
ENSRNOG00000000422	1791	2069	1773	2366	1804	2239	1363	30.2043	33.4467	28.0828	33.2963	29.3945	35.8847	51.1599	52.0646	46.2321	54.3951	47.6534	53.678
ENSRNOG00000000423	31	71	65	69	50	78	612	1.16434	2.5562	2.29293	2.16259	1.81445	2.78416	1.97215	3.9791	3.77479	3.53296	2.94152	4.16468
ENSRNOG00000000431	9023	9134	9840	11111	9275	8953	3183	65.1604	63.2285	66.74	66.9566	64.7148	61.4445	110.368	98.4242	109.873	109.385	104.913	91.9115
ENSRNOG00000000432	983	796	778	1021	810	911	1292	17.4888	13.575	13	15.1579	13.9235	15.4031	29.6225	21.1314	21.4017	24.763	22.5723	23.0406
ENSRNOG00000000433	4866	3137	3181	3811	3108	3356	2275	49.1654	30.3824	30.1863	32.1318	30.3407	32.2249	83.2762	47.2945	49.695	52.4926	49.1873	48.2035
ENSRNOG00000000435	1832	1775	1907	2222	2003	1979	3139	13.4154	12.4594	13.1156	13.5778	14.1715	13.7723	22.7229	19.3948	21.5919	22.1816	22.9743	20.6012
ENSRNOG00000000436	153	372	359	371	276	369	1378	2.55218	5.94816	5.62436	5.16418	4.44822	5.84963	4.32287	9.25915	9.25926	8.43656	7.21129	8.75014
ENSRNOG00000000437	6659	5467	5388	6469	5471	5779	3184	48.0734	37.8325	36.5328	38.971	38.161	39.6489	81.4265	58.8916	60.143	63.6656	61.8652	59.3086
ENSRNOG00000000438	1164	1194	1208	1114	1104	1298	1196	22.3713	21.9969	21.8054	17.8661	20.5005	23.708	37.8924	34.2413	35.8977	29.1874	33.2346	35.4635
ENSRNOG00000000439	65	81	60	46	69	42	1976	0.756129	0.903206	0.655529	0.446527	0.775511	0.464316	1.28073	1.40597	1.07918	0.729477	1.25723	0.694545
ENSRNOG00000000440	1628	1466	1467	1709	1401	1564	2954	12.6681	10.9348	10.7213	11.0971	10.533	11.5659	21.4572	17.0216	17.6502	18.1289	17.0758	17.3007
ENSRNOG00000000441	209	224	208	215	191	188	1299	3.69834	3.79951	3.45686	3.17473	3.2655	3.16155	6.26422	5.91448	5.69095	5.18645	5.29392	4.72919
ENSRNOG00000000442	56	53	69	53	89	75	6466	0.199077	0.180605	0.230378	0.157223	0.305689	0.253383	0.337196	0.281137	0.379266	0.256851	0.495573	0.379021
ENSRNOG00000000443	22	8	33	43	22	19	5457	0.0926697	0.0323017	0.130553	0.151144	0.0895354	0.0760591	0.156964	0.0502821	0.214927	0.246919	0.145152	0.113773
ENSRNOG00000000454	14	17	10	4	14	6	1834	0.175468	0.204239	0.117714	0.0418348	0.169533	0.0714666	0.297207	0.317927	0.19379	0.0683442	0.274841	0.106903
ENSRNOG00000000455	1602	2099	2244	2672	2277	2363	2426	15.1789	19.0638	19.9692	21.1263	20.8448	21.2777	25.71	29.6756	32.8748	34.5133	33.7929	31.8281
ENSRNOG00000000456	2990	4856	4608	5162	5163	5624	2066	33.2667	51.7889	48.1515	47.9253	55.5006	59.4657	56.347	80.6169	79.2708	78.294	89.9756	88.9514
ENSRNOG00000000457	1777	2195	2374	2778	2500	2526	4137	9.8735	11.6906	12.3886	12.8802	13.4209	13.3383	16.7237	18.1981	20.3951	21.042	21.7574	19.952
ENSRNOG00000000459	1352	2386	2332	2537	2281	2786	1520	20.4457	34.5872	33.1217	32.015	33.3279	40.0395	34.6309	53.8399	54.5275	52.3019	54.03	59.8929
ENSRNOG00000000461	4778	3672	4435	4894	4046	3611	3756	29.2408	21.541	25.4915	24.9928	23.9236	21.0016	49.528	33.5316	41.9661	40.83	38.7841	31.4152
ENSRNOG00000000463	139	155	266	209	179	190	6304	0.506836	0.541757	0.910948	0.635927	0.630613	0.658398	0.858477	0.843321	1.49967	1.03889	1.02233	0.984862
ENSRNOG00000000464	2394	2108	2938	2697	2472	1993	4209	13.0742	11.0352	15.0696	12.2908	13.0435	10.3438	22.145	17.1779	24.8087	20.079	21.1457	15.4727
ENSRNOG00000000465	9874	12597	13225	15043	13835	13679	2536	89.498	109.448	112.583	113.779	121.159	117.83	151.591	170.371	185.343	185.877	196.419	176.256
ENSRNOG00000000466	1243	1846	2069	1975	2107	2272	1634	17.4859	24.8925	27.3361	23.1842	28.6377	30.3744	29.6176	38.7487	45.0028	37.8753	46.4265	45.4354
ENSRNOG00000000467	4216	4923	4938	5628	4677	4888	1713	56.5734	63.323	62.2331	63.0193	60.6368	62.334	95.8238	98.5712	102.453	102.953	98.3022	93.2421
ENSRNOG00000000470	4166	3543	4431	4967	4162	3579	4827	19.8386	16.1727	19.8177	19.7376	19.1492	16.197	33.6025	25.1751	32.6254	32.2446	31.044	24.2283
ENSRNOG00000000471	348	501	409	523	461	392	1570	5.09505	7.03116	5.62408	6.38968	6.5212	5.45428	8.62998	10.945	9.2588	10.4386	10.5719	8.15877
ENSRNOG00000000473	2208	3393	3177	3659	3268	3607	991	51.2147	75.4395	69.2104	70.8216	73.2377	79.5104	86.7472	117.432	113.94	115.699	118.73	118.935
ENSRNOG00000000474	1678	1718	1897	2042	1843	1842	4135	9.32794	9.15454	9.90421	9.47234	9.89865	9.73118	15.7996	14.2503	16.3051	15.4747	16.0473	14.5563
ENSRNOG00000000476	1022	1065	1257	1317	1155	971	2571	9.1373	9.12717	10.5551	9.82564	9.97714	8.25028	15.4767	14.2077	17.3766	16.0518	16.1746	12.3411
ENSRNOG00000000477	1255	1159	1351	1545	1206	1202	3676	7.84761	6.94699	7.93428	8.06176	7.28615	7.143	13.2922	10.814	13.062	13.1702	11.812	10.6848
ENSRNOG00000000478	55	116	127	92	107	117	1399	0.903679	1.82696	1.95981	1.26138	1.6986	1.82692	1.53065	2.84392	3.22639	2.06068	2.75372	2.73279
ENSRNOG00000000479	3479	4237	3992	4166	3890	3580	2922	27.368	31.9497	29.4943	27.3474	29.5662	26.7642	46.3558	49.7343	48.5558	44.6766	47.9317	40.0351
ENSRNOG00000000480	977	1024	1271	1408	1181	1178	3489	6.43669	6.46677	7.86453	7.74067	7.51753	7.37557	10.9024	10.0665	12.9472	12.6457	12.1871	11.0327
ENSRNOG00000000481	3302	3456	3334	4263	3450	3804	1597	47.5271	47.6823	45.0701	51.2021	47.9778	52.034	80.5012	74.2243	74.1979	83.6471	77.7799	77.8348
ENSRNOG00000000483	1396	913	1536	1617	1491	1060	4955	6.47606	4.0599	6.6923	6.25955	6.68282	4.67319	10.9691	6.31982	11.0174	10.226	10.834	6.99037
ENSRNOG00000000485	2764	2587	2595	2987	2363	2562	2026	31.3594	28.1349	27.652	28.2796	25.903	27.6243	53.1164	43.796	45.5228	46.1994	41.993	41.3217
ENSRNOG00000000486	179	307	259	385	340	339	1396	2.94738	4.84553	4.00537	5.28996	5.40903	5.30476	4.99227	7.54276	6.59394	8.64204	8.76893	7.9351
ENSRNOG00000000487	17	24	6	41	16	16	3141	0.124409	0.168357	0.0412393	0.250376	0.11313	0.111276	0.210723	0.262072	0.0678913	0.409031	0.183402	0.166452
ENSRNOG00000000488	921	742	750	865	682	551	324	65.3407	50.46	49.974	51.2092	46.7483	37.1499	110.674	78.5482	82.2711	83.6588	75.7866	55.5705
ENSRNOG00000000490	9935	13724	12833	14470	12940	15964	465	491.116	650.304	595.804	596.888	618.027	749.964	831.85	1012.29	980.858	975.116	1001.92	1121.83
ENSRNOG00000000493	5790	4532	3937	4939	4002	4596	1072	124.152	93.1502	79.2864	88.3733	82.9103	93.6562	210.288	145.002	130.527	144.373	134.411	140.095
ENSRNOG00000000495	2082	1669	3164	3732	3099	1346	4711	10.1587	7.80606	14.4994	15.1952	14.6095	6.24142	17.2067	12.1512	23.8701	24.8239	23.6844	9.3362
ENSRNOG00000000498	1532	1456	1854	2091	1713	1371	5688	6.19111	5.64015	7.03685	7.05134	6.68843	5.26537	10.4865	8.77969	11.5846	11.5195	10.843	7.87618
ENSRNOG00000000500	1	0	0	0	0	0	2985	0.00770061	0	0	0	0	0	0.0130432	0	0	0	0	0
ENSRNOG00000000501	1649	1652	1675	2001	1748	1695	2519	15.0474	14.4501	14.3554	15.2369	15.4113	14.6992	25.4872	22.4936	23.6329	24.892	24.9843	21.9877
ENSRNOG00000000502	70	93	81	78	48	70	2478	0.649331	0.826933	0.705686	0.603768	0.430196	0.617089	1.09983	1.28724	1.16175	0.986357	0.697418	0.92307
ENSRNOG00000000503	4141	2914	2950	3222	2306	2059	5620	16.9371	11.4246	11.3322	10.9968	9.11274	8.00334	28.6879	17.7841	18.6559	17.9651	14.7733	11.9718
ENSRNOG00000000504	1201	1434	1433	1510	1233	1470	1855	14.8822	17.0331	16.6775	15.6138	14.762	17.3111	25.2075	26.5145	27.4557	25.5078	23.9316	25.8947
ENSRNOG00000000505	28238	28777	26435	31209	25519	31383	715	907.814	886.805	798.181	837.242	792.654	958.826	1537.65	1380.44	1314.03	1367.77	1285.02	1434.26
ENSRNOG00000000506	2397	2933	2542	3119	2756	3312	5874	9.38001	11.0019	9.34264	10.1849	10.4201	12.3171	15.8878	17.126	15.3806	16.6388	16.8927	18.4244
ENSRNOG00000000510	0	0	0	0	3	0	684	0	0	0	0	0.0974072	0	0	0	0	0	0.157913	0
ENSRNOG00000000511	3014	1852	2049	2560	2076	2228	2533	27.3513	16.11	17.4636	19.3857	18.202	19.2146	46.3274	25.0774	28.75	31.6698	29.5084	28.7421
ENSRNOG00000000512	619	500	711	696	540	539	3675	3.87171	2.99779	4.17677	3.63269	3.26334	3.20393	6.55788	4.66649	6.87611	5.93462	5.29041	4.79258
ENSRNOG00000000513	5420	5836	6689	7503	6462	6220	3506	35.535	36.6769	41.1886	41.0488	40.9337	38.7552	60.189	57.0927	67.8079	67.06	66.3603	57.9718
ENSRNOG00000000515	909	906	1126	1076	902	841	1868	11.1855	10.6866	13.0134	11.0487	10.724	9.83491	18.946	16.6352	21.4236	18.05	17.3853	14.7115
ENSRNOG00000000516	188	143	151	185	148	169	310	13.9401	10.164	10.5158	11.4469	10.6029	11.909	23.6116	15.8217	17.312	18.7004	17.1891	17.8141
ENSRNOG00000000517	1165	823	1296	1487	1395	799	1447	18.5066	12.532	19.3359	19.7115	21.4107	12.0623	31.3464	19.5078	31.8322	32.202	34.7103	18.0433
ENSRNOG00000000519	2391	2504	2665	2875	2747	2431	6096	9.01579	9.05062	9.438	9.04628	10.0078	8.71147	15.2709	14.0886	15.5376	14.7786	16.2243	13.031
ENSRNOG00000000520	4843	6443	6548	6683	6582	6838	5290	21.044	26.8362	26.7227	24.2322	27.633	28.2374	35.6442	41.7744	43.993	39.5874	44.7977	42.2388
ENSRNOG00000000521	3480	3747	3448	4295	3691	3787	1950	41.0217	42.3387	38.1734	42.2479	42.0374	42.424	69.4824	65.9062	62.8439	69.0191	68.1495	63.4598
ENSRNOG00000000522	0	2	8	14	4	10	4311	0	0.0102221	0.0400627	0.0622912	0.0206067	0.0506726	0	0.0159122	0.0659542	0.101763	0.0334068	0.0757984
ENSRNOG00000000523	1275	1890	1605	1965	1705	1880	1314	22.3041	31.6924	26.3698	28.6843	28.8174	31.2546	37.7785	49.3337	43.4121	46.8606	46.7178	46.752
ENSRNOG00000000524	2993	3084	2858	3643	2919	3227	4297	16.0107	15.8139	14.359	16.2619	15.0867	16.4053	27.1189	24.6165	23.6389	26.5665	24.4581	24.5398
ENSRNOG00000000525	180	313	273	319	245	346	2090	1.97968	3.29979	2.81997	2.92766	2.60343	3.61644	3.35318	5.1366	4.64245	4.78283	4.22059	5.40963
ENSRNOG00000000527	7036	11352	10907	12332	11516	13305	2069	78.169	120.893	113.808	114.327	123.614	140.477	132.402	188.187	187.359	186.773	200.398	210.132
ENSRNOG00000000528	4	2	2	6	14	10	2770	0.0331932	0.0159089	0.0155876	0.0415478	0.112247	0.0788627	0.0562225	0.0247644	0.0256614	0.0678754	0.181971	0.117966
ENSRNOG00000000529	231	284	226	327	261	238	1299	4.08763	4.81724	3.75601	4.82854	4.46229	4.00239	6.92361	7.49871	6.18344	7.88823	7.2341	5.98695
ENSRNOG00000000531	141	205	186	266	212	266	911	3.55771	4.9582	4.40781	5.60067	5.16825	6.37844	6.02602	7.71815	7.25647	9.14964	8.37858	9.54116
ENSRNOG00000000532	3775	3190	4124	4539	3709	3815	4004	21.6717	17.5544	22.2358	21.7442	20.5726	20.8138	36.7073	27.3259	36.6063	35.5228	33.3515	31.1343
ENSRNOG00000000536	149	156	170	211	179	98	3453	0.991879	0.995444	1.06287	1.1721	1.15128	0.619985	1.68004	1.54955	1.74978	1.91481	1.86642	0.927401
ENSRNOG00000000540	240	168	274	297	255	156	1954	2.82329	1.89441	3.02729	2.91547	2.89829	1.74402	4.78208	2.94891	4.98376	4.76291	4.6986	2.60878
ENSRNOG00000000541	2832	4099	3547	4270	3493	4618	1045	62.294	86.4272	73.2779	78.377	74.2349	96.5359	105.513	134.536	120.636	128.042	120.347	144.403
ENSRNOG00000000542	74	103	125	169	149	174	14534	0.117035	0.15615	0.185675	0.223038	0.227681	0.261526	0.198233	0.243069	0.305672	0.36437	0.369109	0.391203
ENSRNOG00000000546	884	937	878	876	715	834	2685	7.56793	7.68925	7.05957	6.25802	5.91409	6.78536	12.8185	11.9694	11.622	10.2235	9.58771	10.1499
ENSRNOG00000000547	1399	1271	1461	1745	1460	1065	1986	16.1923	14.1012	15.8818	16.8536	16.3267	11.7144	27.4264	21.9505	26.1458	27.5332	26.4683	17.523
ENSRNOG00000000549	2284	2620	2547	2965	2725	2384	2559	20.5161	22.559	21.4875	22.2245	23.6495	20.3511	34.7501	35.1163	35.3744	36.3074	38.3398	30.4421
ENSRNOG00000000551	639	777	778	800	743	801	1234	11.903	13.8738	13.6111	12.4352	13.3721	14.1798	20.1612	21.5965	22.4076	20.3149	21.6784	21.2107
ENSRNOG00000000557	13807	17419	16925	19463	17913	19131	4146	76.549	92.5726	88.1307	90.0446	95.9544	100.8	129.658	144.102	145.088	147.103	155.558	150.781
ENSRNOG00000000560	885	763	893	1083	889	758	3049	6.67199	5.51386	6.32298	6.81315	6.47546	5.43079	11.301	8.58311	10.4094	11.1304	10.4978	8.12362
ENSRNOG00000000561	104	148	190	189	157	104	4277	0.558938	0.76245	0.959052	0.847617	0.815242	0.531185	0.946726	1.18686	1.57887	1.38472	1.32164	0.79457
ENSRNOG00000000564	2	0	0	0	0	0	1152	0.0399068	0	0	0	0	0	0.0675939	0	0	0	0	0
ENSRNOG00000000565	5576	6386	6962	6879	5960	6006	4243	30.2078	33.1623	35.4233	31.0978	31.196	30.9217	51.1658	51.6218	58.3165	50.8034	50.5739	46.2541
ENSRNOG00000000566	214	160	158	164	134	182	929	5.29502	3.79484	3.67172	3.38614	3.20343	4.27964	8.96867	5.9072	6.04466	5.53183	5.19329	6.40168
ENSRNOG00000000567	0	0	0	2	0	0	5617	0	0	0	0.00682971	0	0	0	0	0	0.0111575	0	0
ENSRNOG00000000568	244	345	290	383	358	309	3952	1.4192	1.92349	1.5842	1.85891	2.01183	1.70802	2.40383	2.99419	2.60803	3.03684	3.26151	2.55493
ENSRNOG00000000571	28375	36740	39284	44418	37580	38379	2568	253.986	315.234	330.254	331.773	325.003	326.475	430.201	490.706	543.69	542.007	526.884	488.356
ENSRNOG00000000576	447	690	568	548	621	672	1168	8.79699	13.0165	10.4986	8.99942	11.808	12.5683	14.9003	20.2621	17.2837	14.7021	19.1426	18.8003
ENSRNOG00000000579	2972	3326	2705	2681	2169	2295	4180	16.3434	17.5321	13.9707	12.3026	11.5242	11.9938	27.6823	27.2913	22.9997	20.0984	18.6826	17.9409
ENSRNOG00000000581	862	844	921	819	764	1086	3503	5.65635	5.30873	5.67607	4.48457	4.84372	6.77238	9.5807	8.2638	9.34438	7.3263	7.85247	10.1304
ENSRNOG00000000583	2606	2468	2884	2745	2621	2073	5776	10.3709	9.4147	10.7794	9.11574	10.0778	7.84013	17.5662	14.6553	17.7459	14.8921	16.3378	11.7276
ENSRNOG00000000585	1990	2454	2450	2533	2294	2602	3170	14.4299	17.0571	16.6853	15.3268	16.0716	17.9308	24.4413	26.5517	27.4687	25.039	26.0548	26.8217
ENSRNOG00000000586	1386	1402	1301	1690	1281	1395	1560	20.4225	19.8021	18.0045	20.7797	18.2369	19.5344	34.5914	30.8248	29.6404	33.9471	29.565	29.2205
ENSRNOG00000000587	433	517	529	407	400	534	1250	7.96246	9.11317	9.13637	6.24542	7.10683	9.33217	13.4868	14.1859	15.041	10.2029	11.5213	13.9595
ENSRNOG00000000593	744	483	719	527	429	405	10837	1.57809	0.982035	1.43235	0.932778	0.879173	0.816389	2.67297	1.52868	2.35804	1.52385	1.42528	1.22119
ENSRNOG00000000595	1079	1019	983	996	861	900	2053	12.081	10.9364	10.337	9.30566	9.31409	9.57646	20.4627	17.024	17.0175	15.2024	15.0997	14.3249
ENSRNOG00000000596	204	173	194	215	163	218	3848	1.21861	0.990603	1.08842	1.07172	0.94076	1.23758	2.06407	1.54201	1.79183	1.75083	1.52513	1.85123
ENSRNOG00000000597	0	0	0	10	0	2	2509	0	0	0	0.0764498	0	0.0174133	0	0	0	0.124894	0	0.0260476
ENSRNOG00000000598	588	581	563	676	502	569	2834	4.76921	4.51716	4.28881	4.57534	3.93396	4.38595	8.07807	7.03159	7.06056	7.47459	6.3776	6.5607
ENSRNOG00000000599	10036	8762	11624	14403	12080	8583	5947	38.7911	32.4634	42.1974	46.4549	45.1123	31.5277	65.7041	50.5339	69.4686	75.892	73.1345	47.1606
ENSRNOG00000000604	2964	3192	3066	3132	2621	2809	2178	31.2816	32.2919	30.3908	27.583	26.7261	28.1738	52.9847	50.2669	50.0317	45.0614	43.3274	42.1436
ENSRNOG00000000607	0	1	0	0	0	0	798	0	0.0276112	0	0	0	0	0	0.0429808	0	0	0	0
ENSRNOG00000000609	1292	1173	1332	1393	1241	1035	5389	5.51091	4.79599	5.3361	4.95815	5.11434	4.1955	9.33436	7.46564	8.7847	8.09997	8.29119	6.27582
ENSRNOG00000000610	2438	4154	3675	4198	3617	4645	727	77.0848	125.899	109.132	110.761	110.494	139.573	130.566	195.979	179.661	180.946	179.13	208.78
ENSRNOG00000000611	1099	687	733	917	645	818	1360	18.575	11.1303	11.6357	12.9332	10.5329	13.1391	31.4622	17.3259	19.1556	21.1286	17.0755	19.6541
ENSRNOG00000000613	1025	1523	1414	1675	1358	1516	1520	15.5006	22.0773	20.0832	21.1372	19.8419	21.7875	26.2549	34.3664	33.0626	34.5312	32.1669	32.5907
ENSRNOG00000000614	110	56	72	59	98	59	5202	0.486062	0.237195	0.298807	0.21755	0.418391	0.247761	0.823289	0.369228	0.491918	0.355404	0.67828	0.370612
ENSRNOG00000000622	9352	13528	11985	14412	12560	14743	590	364.352	505.208	438.545	468.543	472.785	545.865	617.138	786.428	721.966	765.443	766.462	816.529
ENSRNOG00000000632	2091	2966	2717	2779	2525	2894	1411	34.064	46.3162	41.571	37.778	39.743	44.8046	57.6975	72.0977	68.4374	61.7166	64.4299	67.0208
ENSRNOG00000000633	1502	1455	1558	1604	1330	1330	5117	6.7472	6.26522	6.57325	6.01265	5.77248	5.6779	11.4284	9.7527	10.8214	9.82267	9.35814	8.49326
ENSRNOG00000000634	8	73	43	35	22	48	1283	0.143328	1.25367	0.723552	0.523261	0.380822	0.817271	0.242769	1.95152	1.19117	0.854835	0.617375	1.22251
ENSRNOG00000000635	800	338	682	800	666	309	3571	5.14955	2.08553	4.12309	4.29712	4.142	1.89025	8.72228	3.24642	6.78774	7.02006	6.71487	2.82753
ENSRNOG00000000636	234	159	200	200	88	50	3541	1.519	0.989373	1.21936	1.08338	0.551929	0.308458	2.57288	1.5401	2.0074	1.76988	0.894767	0.461405
ENSRNOG00000000638	117	91	94	142	146	121	5055	0.532027	0.396651	0.401453	0.538821	0.641443	0.522896	0.901145	0.617444	0.660903	0.880254	1.03988	0.782172
ENSRNOG00000000639	544	401	546	545	458	354	1168	10.706	7.56467	10.092	8.95016	8.70861	6.62082	18.1337	11.7755	16.6142	14.6216	14.1181	9.90372
ENSRNOG00000000640	22	24	20	22	25	19	3233	0.156418	0.163566	0.133553	0.130525	0.171736	0.128381	0.26494	0.254614	0.219864	0.213235	0.278412	0.192037
ENSRNOG00000000641	372	374	290	432	392	330	1758	4.864	4.6875	3.56129	4.71348	4.95214	4.10059	8.23861	7.29676	5.86287	7.70026	8.02824	6.13385
ENSRNOG00000000645	3760	3086	3152	2787	2752	2518	4864	17.769	13.9795	13.9901	10.9906	12.5655	11.3087	30.0971	21.761	23.0316	17.9549	20.3708	16.9161
ENSRNOG00000000648	1570	1041	1316	984	973	633	8363	4.31526	2.74269	3.3972	2.25689	2.58391	1.65346	7.30916	4.26939	5.59274	3.687	4.18894	2.47332
ENSRNOG00000000655	4	8	0	0	2	0	5050	0.018207	0.034905	0	0	0.00879558	0	0.0308389	0.0543346	0	0	0.0142591	0
ENSRNOG00000000657	1599	961	1426	1413	1164	778	1101	33.3834	19.232	27.9615	24.6168	23.4797	15.4363	56.5446	29.9374	46.0323	40.2157	38.0644	23.0903
ENSRNOG00000000658	2	15	4	2	20	8	9244	0.00497324	0.0357536	0.00934174	0.00414999	0.0480503	0.0189052	0.00842365	0.0556556	0.0153791	0.0067797	0.0778974	0.0282793
ENSRNOG00000000661	1405	1182	1440	1413	1333	1233	2906	11.1135	8.96212	10.6978	9.3266	10.1873	9.2687	18.824	13.9508	17.6116	15.2366	16.5153	13.8645
ENSRNOG00000000662	674	829	932	930	752	890	741	20.9079	24.6505	27.1535	24.0736	22.5385	26.2375	35.4137	38.3719	44.7022	39.3283	36.5387	39.2473
ENSRNOG00000000663	3357	3408	3980	4616	3953	3696	3499	22.0535	21.4607	24.5565	25.3046	25.0905	23.0749	37.354	33.4067	40.4269	41.3392	40.6758	34.5164
ENSRNOG00000000664	682	903	822	970	715	857	1744	8.98891	11.4085	10.1754	10.6685	9.10512	10.7346	15.2254	17.759	16.7516	17.4287	14.7609	16.0573
ENSRNOG00000000665	2960	2947	3074	3552	3219	2477	1718	39.6039	37.796	38.6286	39.6576	41.6125	31.4959	67.0809	58.8348	63.5933	64.7874	67.4607	47.113
ENSRNOG00000000691	33	13	30	5	13	25	2708	0.280114	0.105775	0.239167	0.0354159	0.106616	0.201671	0.474455	0.164654	0.393734	0.0578578	0.172841	0.301668
ENSRNOG00000000692	983	1361	1268	1131	1070	1298	1874	12.0574	16.0021	14.6076	11.5763	12.6806	15.1306	20.4227	24.9096	24.0481	18.9118	20.5574	22.6331
ENSRNOG00000000693	134	218	170	273	285	226	2666	1.15535	1.80171	1.37663	1.96417	2.37416	1.85182	1.95693	2.80462	2.26631	3.2088	3.84891	2.77004
ENSRNOG00000000695	1070	523	1238	1524	1134	495	3477	7.07373	3.31425	7.68677	8.40731	7.24327	3.10994	11.9814	5.15911	12.6546	13.7348	11.7425	4.65199
ENSRNOG00000000697	7337	6811	7099	9043	7180	7076	3412	49.4286	43.9836	44.9176	50.8371	46.7349	45.3033	83.722	68.4667	73.9467	83.0509	75.765	67.7668
ENSRNOG00000000701	2130	3482	3125	3290	3315	3724	924	52.9879	83.032	73.014	68.2969	79.6779	88.0418	89.7507	129.251	120.201	111.574	129.171	131.697
ENSRNOG00000000702	2744	2545	2794	3111	2720	2585	3782	16.6775	14.8271	15.949	15.7781	15.9725	14.9311	28.2483	23.0804	26.2564	25.7762	25.8941	22.3345
ENSRNOG00000000708	1410	1274	1464	1857	1709	1260	5620	5.76703	4.99484	5.62384	6.338	6.75355	4.89763	9.76816	7.77518	9.25839	10.3542	10.9486	7.32609
ENSRNOG00000000713	7	2	4	1	1	8	456	0.35286	0.0966393	0.189375	0.0420642	0.0487036	0.383245	0.597672	0.150433	0.311764	0.0687188	0.0789566	0.573275
ENSRNOG00000000715	28787	22663	21057	21758	20408	19137	2356	280.86	211.949	192.952	177.142	192.376	177.439	475.72	329.928	317.652	289.391	311.873	265.422
ENSRNOG00000000718	1982	2511	2247	2357	2198	2135	4291	10.6173	12.8937	11.305	10.5361	11.3761	10.869	17.9835	20.0708	18.6112	17.2124	18.4426	16.2584
ENSRNOG00000000720	232	230	216	250	244	267	1474	3.61793	3.4381	3.16362	3.25327	3.67636	3.95699	6.12803	5.3519	5.20819	5.31475	5.95999	5.91905
ENSRNOG00000000723	7295	9455	9882	11306	9372	10228	1846	90.837	112.854	115.569	117.477	112.753	121.035	153.859	175.674	190.258	191.919	182.791	181.049
ENSRNOG00000000729	181	220	178	195	142	174	1492	2.78855	3.24895	2.5756	2.50693	2.11371	2.5476	4.72324	5.05745	4.24016	4.0955	3.42667	3.81082
ENSRNOG00000000748	1166	1209	1022	1281	1193	1158	498	53.8193	53.4916	44.3047	49.3397	53.2031	50.7961	91.1589	83.2673	72.9378	80.6047	86.251	75.9831
ENSRNOG00000000763	1241	1880	1723	2104	2056	2262	1852	15.4028	22.3669	20.085	21.7912	24.6552	26.6811	26.0892	34.8172	33.0655	35.5996	39.9701	39.9107
ENSRNOG00000000774	1628	1260	1961	1708	1755	1494	6737	5.55465	4.12091	6.28404	4.86293	5.78544	4.84435	9.40845	6.41478	10.3453	7.94442	9.37915	7.2464
ENSRNOG00000000775	292	270	309	319	272	278	1577	4.25618	3.77243	4.23014	3.88004	3.83057	3.85092	7.2091	5.87232	6.96398	6.33869	6.20998	5.76038
ENSRNOG00000000777	605	775	928	911	960	1044	1767	7.87024	9.66393	11.3381	9.88915	12.0659	12.9067	13.3306	15.0433	18.6656	16.1556	19.5609	19.3064
ENSRNOG00000000778	100	93	83	64	46	100	3135	0.733216	0.653633	0.571569	0.391579	0.325871	0.696809	1.24192	1.01747	0.94096	0.63971	0.528291	1.04232
ENSRNOG00000000779	569	886	830	982	865	980	1163	11.2461	16.7858	15.4073	16.196	16.5182	18.4076	19.0486	26.1295	25.3647	26.4589	26.7787	27.535
ENSRNOG00000000780	2380	2600	2322	3113	2474	2712	1921	28.4786	29.8219	26.0953	31.0834	28.6021	30.84	48.2369	46.422	42.9601	50.78	46.3688	46.1318
ENSRNOG00000000781	80	132	130	172	117	113	2371	0.775582	1.22668	1.18369	1.39147	1.09592	1.04111	1.31368	1.9095	1.94869	2.2732	1.77667	1.55735
ENSRNOG00000000782	6	3	4	4	0	0	2339	0.0589644	0.0282605	0.0369197	0.0328025	0	0	0.0998737	0.0439915	0.06078	0.0535884	0	0
ENSRNOG00000000785	788	908	930	984	1023	743	5062	3.57827	3.95232	3.96633	3.72864	4.48828	3.2064	6.06086	6.15235	6.52968	6.09135	7.27623	4.79628
ENSRNOG00000000786	841	1167	940	1174	922	1224	1698	11.3849	15.1433	11.9514	13.2619	12.0592	15.7469	19.2836	23.5728	19.6753	21.6656	19.55	23.5549
ENSRNOG00000000787	85	106	104	126	132	95	920	2.12373	2.53867	2.44047	2.627	3.18649	2.25573	3.59717	3.95181	4.01769	4.29164	5.16582	3.37422
ENSRNOG00000000795	613	612	614	652	611	621	1810	7.78487	7.45009	7.32348	6.90949	7.49702	7.49488	13.186	11.5971	12.0565	11.2878	12.1539	11.2112
ENSRNOG00000000796	1439	1208	1592	1477	1082	882	10277	3.21858	2.58994	3.3443	2.75671	2.33823	1.87479	5.45161	4.03161	5.50564	4.50355	3.79065	2.8044
ENSRNOG00000000798	2904	3565	3892	4437	3798	4022	5384	12.3983	14.5896	15.6061	15.8074	15.6666	16.3188	21.0001	22.7108	25.692	25.8241	25.3982	24.4104
ENSRNOG00000000799	5936	5584	6330	7238	6195	6091	3659	37.2907	33.6257	37.3482	37.9431	37.6015	36.3645	63.1628	52.3432	61.4854	61.9865	60.9582	54.3957
ENSRNOG00000000800	378	383	439	431	363	344	5844	1.48679	1.44403	1.62174	1.41463	1.3795	1.28588	2.51832	2.24784	2.66984	2.31104	2.2364	1.92347
ENSRNOG00000000801	174	185	134	160	195	175	1512	2.64525	2.69593	1.91329	2.02976	2.86424	2.52835	4.48051	4.1966	3.14981	3.31596	4.6434	3.78202
ENSRNOG00000000802	104	97	163	121	122	86	3906	0.612027	0.547177	0.900914	0.594197	0.693671	0.48097	1.03665	0.851759	1.48315	0.97072	1.12456	0.719456
ENSRNOG00000000804	3423	3617	3385	4636	3736	3978	2219	35.4584	35.9153	32.9328	40.074	37.3917	39.1615	60.0592	55.9073	54.2166	65.4677	60.6182	58.5795
ENSRNOG00000000808	813	771	835	796	757	816	2545	7.34297	6.67506	7.08315	5.99932	6.60593	7.00412	12.4375	10.3907	11.6608	9.8009	10.7093	10.4771
ENSRNOG00000000809	262	237	212	212	198	198	5012	1.2016	1.0419	0.913172	0.811338	0.877365	0.862989	2.03526	1.62187	1.50333	1.32546	1.42235	1.2909
ENSRNOG00000000812	1646	1199	1093	1178	1075	1319	2485	15.2255	10.6312	9.49558	9.09276	9.60745	11.595	25.7889	16.5489	15.6324	14.8546	15.5753	17.3443
ENSRNOG00000000816	532	513	398	629	478	440	2840	4.30589	3.98004	3.02547	4.24824	3.73797	3.38443	7.29329	6.1955	4.98076	6.94022	6.05986	5.06259
ENSRNOG00000000818	171	237	193	229	206	186	1632	2.40849	3.19976	2.55308	2.69149	2.80332	2.48968	4.07949	4.98088	4.20308	4.397	4.54465	3.72418
ENSRNOG00000000823	241	229	282	232	207	224	6588	0.840877	0.765897	0.92411	0.675478	0.697819	0.742755	1.42427	1.19223	1.52134	1.10351	1.13128	1.11105
ENSRNOG00000000824	8	0	10	0	0	2	4388	0.0419076	0	0.0491996	0	0	0.00995668	0.0709829	0	0.0809961	0	0	0.0148937
ENSRNOG00000000826	2202	1990	2373	2466	2142	2246	2854	17.7351	15.3634	17.9503	16.5736	16.6683	17.1912	30.0395	23.9153	29.5512	27.0757	27.0221	25.7154
ENSRNOG00000000827	640	635	595	679	494	566	1282	11.4752	10.9138	10.0197	10.1592	8.55786	9.6445	19.4367	16.9888	16.4953	16.5967	13.8737	14.4267
ENSRNOG00000000831	1456	1933	1902	2083	1759	2152	1921	17.4222	22.1714	21.3752	20.7988	20.336	24.4718	29.5097	34.5129	35.1896	33.9784	32.9679	36.6061
ENSRNOG00000000833	1288	1048	1289	1364	1205	952	4270	6.93357	5.40782	6.51708	6.12722	6.26737	4.87035	11.7441	8.41804	10.7289	10.0098	10.1604	7.28529
ENSRNOG00000000836	0	9	2	1	1	1	1186	0	0.167204	0.036406	0.0161731	0.0187258	0.018419	0	0.260277	0.0599344	0.0264214	0.0303577	0.027552
ENSRNOG00000000838	0	0	2	1	0	2	1516	0	0	0.0284812	0.0126525	0	0.0288192	0	0	0.046888	0.02067	0	0.0431091
ENSRNOG00000000839	1055	1277	1101	1295	1177	1156	2157	11.2427	13.0446	11.0196	11.5159	12.1186	11.7074	19.0429	20.3057	18.1413	18.8131	19.6462	17.5124
ENSRNOG00000000840	103	56	38	74	47	29	2014	1.17557	0.612657	0.407335	0.704773	0.51828	0.31455	1.99117	0.953687	0.670587	1.15136	0.840217	0.470518
ENSRNOG00000000841	16754	20000	20733	22863	19129	19841	4938	77.9896	89.2417	90.644	88.8094	86.0334	87.7736	132.098	138.917	149.225	145.085	139.474	131.296
ENSRNOG00000000842	230	366	245	258	307	266	1422	3.7179	5.67114	3.71958	3.48014	4.79474	4.08633	6.29736	8.82793	6.12347	5.6854	7.77306	6.11252
ENSRNOG00000000843	124	89	75	79	72	92	381	7.48111	5.147	4.24976	3.97722	4.19695	5.2749	12.6715	8.01203	6.99628	6.49745	6.80394	7.89043
ENSRNOG00000000846	0	0	2	0	0	0	686	0	0	0.062941	0	0	0	0	0	0.103618	0	0	0
ENSRNOG00000000847	3946	4759	3819	5183	3847	4660	1773	51.1585	59.142	46.5017	56.0724	48.1881	57.4154	86.652	92.0629	76.5547	91.6037	78.1208	85.8846
ENSRNOG00000000848	1107	1170	1202	1324	1202	1203	1552	16.3955	16.6105	16.7202	16.3634	17.2004	16.9327	27.7706	25.8566	27.526	26.7323	27.8847	25.3286
ENSRNOG00000000850	52	97	60	74	35	78	989	1.20858	2.16105	1.30973	1.4352	0.785955	1.72286	2.04709	3.36398	2.15618	2.34464	1.27416	2.57713
ENSRNOG00000000851	10686	9343	11292	12451	10548	9440	3874	63.4052	53.1393	62.9273	61.6484	60.4695	53.2309	107.395	82.7188	103.596	100.713	98.031	79.6252
ENSRNOG00000000852	42071	28344	38524	45580	34984	24929	6945	139.245	89.9244	119.753	125.886	111.872	78.4123	235.853	139.98	197.147	205.657	181.364	117.293
ENSRNOG00000000853	0	0	0	0	2	0	1799	0	0	0	0	0.0246902	0	0	0	0	0	0.0400269	0
ENSRNOG00000000854	19	8	0	10	22	16	938	0.465608	0.187921	0	0.204491	0.52089	0.372622	0.788644	0.292526	0	0.33407	0.844448	0.557385
ENSRNOG00000000857	378	546	603	648	513	651	2927	2.96851	4.11016	4.44757	4.24648	3.89243	4.85858	5.02804	6.39805	7.32193	6.93734	6.31027	7.26769
ENSRNOG00000000858	26	25	15	41	22	18	955	0.625805	0.5768	0.339091	0.823488	0.511618	0.411738	1.05999	0.897871	0.558237	1.34531	0.829416	0.615896
ENSRNOG00000000860	55	94	97	70	83	61	2976	0.424814	0.695959	0.703666	0.451172	0.6194	0.447763	0.719548	1.08336	1.15843	0.737065	1.00415	0.669784
ENSRNOG00000000867	15829	16066	18219	20708	17629	16093	4210	86.4252	84.0842	93.4266	94.3481	92.9976	83.5038	146.387	130.889	153.806	154.133	150.764	124.909
ENSRNOG00000000873	71	74	72	46	37	32	2679	0.609193	0.608622	0.580213	0.329353	0.306729	0.260933	1.03185	0.947407	0.955192	0.538054	0.497258	0.390315
ENSRNOG00000000875	4	0	0	0	0	4	2650	0.0346963	0	0	0	0	0.0329735	0.0587684	0	0	0	0	0.0493233
ENSRNOG00000000878	637	597	596	690	647	704	2244	6.52508	5.86192	5.73392	5.89798	6.40335	6.85332	11.0521	9.12492	9.43961	9.63534	10.3809	10.2515
ENSRNOG00000000879	876	955	1090	1135	954	878	4761	4.22936	4.41971	4.94261	4.57272	4.45017	4.02854	7.16368	6.87991	8.1369	7.47031	7.21445	6.02607
ENSRNOG00000000881	1647	1490	1442	1611	1464	1350	4122	9.18449	7.96466	7.5524	7.4966	7.88786	7.15446	15.5566	12.3981	12.4333	12.247	12.7875	10.702
ENSRNOG00000000885	1332	683	1066	1067	796	611	3069	9.97646	4.90357	7.49874	6.66875	5.76026	4.34906	16.8981	7.63311	12.345	10.8945	9.33833	6.50552
ENSRNOG00000000887	100	136	132	118	154	183	738	3.11468	4.06042	3.86141	3.06692	4.63437	5.41684	5.27562	6.32063	6.35694	5.01033	7.51307	8.10276
ENSRNOG00000000888	1970	2398	2355	2308	2161	2593	1394	32.4842	37.9031	36.4717	31.7578	34.4285	40.6341	55.0216	59.0016	60.0425	51.8816	55.8143	60.7824
ENSRNOG00000000889	2	0	3	0	1	0	2505	0.0183523	0	0.0258548	0	0.00886581	0	0.0310851	0	0.0425642	0	0.0143729	0
ENSRNOG00000000891	452	331	340	286	303	239	1395	7.44789	5.22808	5.26178	3.9325	4.82386	3.74261	12.6152	8.13825	8.66235	6.4244	7.82027	5.59837
ENSRNOG00000000893	9356	8699	8097	10025	7967	8943	1883	114.211	101.791	92.8329	102.12	93.966	103.749	193.451	158.452	152.829	166.83	152.334	155.193
ENSRNOG00000000894	2441	1878	2621	3119	2710	1750	11182	5.01785	3.70054	5.06029	5.35023	5.3824	3.41877	8.49921	5.76041	8.33064	8.74051	8.72575	5.11395
ENSRNOG00000000895	903	930	952	1015	906	1058	2826	7.34488	7.25103	7.27265	6.88923	7.12004	8.17833	12.4407	11.2873	11.9728	11.2547	11.5427	12.2335
ENSRNOG00000000900	2340	1992	1131	2288	1891	1967	1936	27.783	22.6711	12.612	22.6688	21.6926	22.1948	47.0588	35.2908	20.7629	37.0332	35.1673	33.1999
ENSRNOG00000000901	1391	1721	1607	1842	1781	1923	1545	20.6951	24.5438	22.4551	22.8685	25.6013	27.1896	35.0533	38.2059	36.9673	37.3596	41.5039	40.6714
ENSRNOG00000000902	6576	7396	8587	8870	8518	7633	3446	43.8648	47.2901	53.7965	49.3725	54.897	48.3873	74.2979	73.6138	88.564	80.6583	88.997	72.3799
ENSRNOG00000000903	2330	3366	3481	3572	3353	4031	1789	29.9374	41.4565	42.007	38.2982	41.6245	49.2214	50.7079	64.5329	69.1551	62.5665	67.4802	73.6276
ENSRNOG00000000906	16	15	2	18	2	13	2221	0.165592	0.14881	0.0194406	0.155454	0.019999	0.127863	0.28048	0.231644	0.0320046	0.25396	0.0324216	0.191264
ENSRNOG00000000907	0	0	2	0	0	0	989	0	0	0.0436578	0	0	0	0	0	0.0718728	0	0	0
ENSRNOG00000000909	1405	1436	1565	1637	1428	1472	3701	8.72623	8.54917	9.129	8.48412	8.5691	8.68841	14.7804	13.308	15.0289	13.8602	13.8919	12.9965
ENSRNOG00000000913	3646	4866	4848	5660	4967	4551	3050	27.4781	35.1529	34.3155	35.5954	36.1677	32.5956	46.5422	54.7205	56.4929	58.151	58.6337	48.7579
ENSRNOG00000000916	39	38	43	45	64	35	1767	0.507338	0.473844	0.525363	0.488487	0.804395	0.432696	0.859326	0.737606	0.864894	0.798025	1.30406	0.647246
ENSRNOG00000000917	221	268	302	285	238	264	312	16.282	18.9264	20.8968	17.5213	16.9414	18.4842	27.5783	29.4617	34.402	28.624	27.4647	27.6495
ENSRNOG00000000918	2333	5642	5409	5974	5558	7589	2486	21.5716	50.0058	46.9725	46.0936	49.6528	66.686	36.5379	77.8412	77.3298	75.3017	80.4953	99.752
ENSRNOG00000000920	19	25	37	21	27	31	1534	0.284707	0.35909	0.52072	0.262586	0.390899	0.441456	0.482235	0.558975	0.857249	0.428978	0.633711	0.66035
ENSRNOG00000000921	4779	5142	5405	5518	5103	5463	2695	40.7612	42.0399	43.2977	39.2735	42.0526	44.2817	69.0412	65.4411	71.28	64.1599	68.1742	66.2385
ENSRNOG00000000922	2283	2906	2478	3053	2922	3093	2545	20.6199	25.1592	21.0204	23.01	25.4987	26.5487	34.9259	39.1638	34.6054	37.5906	41.3376	39.7128
ENSRNOG00000000923	12888	16886	16255	17115	16405	17542	3058	96.8762	121.668	114.757	107.354	119.142	125.312	164.088	189.394	188.921	175.38	193.149	187.447
ENSRNOG00000000924	10781	6946	13498	16415	13323	9777	6591	37.5991	23.2205	44.2126	47.7712	44.8928	32.4045	63.6851	36.1461	72.7862	78.0423	72.7786	48.4722
ENSRNOG00000000925	11010	12365	11750	15102	13641	15431	1429	177.102	190.656	177.514	202.712	212.002	235.892	299.975	296.783	292.238	331.164	343.69	352.858
ENSRNOG00000000926	2996	1400	2708	1419	3221	3766	1408	48.9112	21.9086	41.5216	19.3311	50.8059	58.4291	82.8456	34.1038	68.356	31.5806	82.3647	87.4009
ENSRNOG00000000931	4181	3672	3814	4524	3939	3301	7094	13.5475	11.4051	11.6069	12.2323	12.3316	10.165	22.9466	17.7537	19.1082	19.9835	19.9916	15.2052
ENSRNOG00000000934	31	36	21	66	39	36	4005	0.177921	0.198056	0.1132	0.316096	0.216266	0.196359	0.301363	0.308303	0.186358	0.516395	0.350603	0.293723
ENSRNOG00000000936	1268	1144	1223	1396	1284	1204	2616	11.1417	9.63556	10.0929	10.2359	10.9007	10.054	18.8717	14.9991	16.6157	16.722	17.6718	15.0393
ENSRNOG00000000937	105	106	63	98	115	86	2411	1.00106	0.968718	0.56412	0.779661	1.05932	0.779207	1.6956	1.50795	0.928697	1.27371	1.71733	1.16557
ENSRNOG00000000938	23549	34299	32028	35510	32282	37269	1104	490.312	684.544	626.309	616.962	649.408	737.446	830.488	1065.59	1031.08	1007.91	1052.8	1103.1
ENSRNOG00000000942	673	516	644	715	612	325	2482	6.23279	4.58075	5.6016	5.52562	5.47616	2.86044	10.5571	7.13059	9.22178	9.02703	8.87775	4.27878
ENSRNOG00000000943	8	1	0	1	0	0	267	0.688728	0.0825235	0	0.0718399	0	0	1.16656	0.12846	0	0.117363	0	0
ENSRNOG00000000954	1129	1343	1291	1476	1367	1685	950	27.3174	31.1488	29.338	29.8016	31.9574	38.7461	46.2701	48.4875	48.2985	48.6859	51.8081	57.9581
ENSRNOG00000000955	866	804	781	1003	754	739	4496	4.42752	3.9402	3.75018	4.27909	3.72453	3.59062	7.49932	6.13348	6.17384	6.99061	6.03807	5.37101
ENSRNOG00000000956	65	90	113	51	76	103	1275	1.17185	1.55532	1.91336	0.76725	1.32382	1.76473	1.98488	2.42108	3.14992	1.25343	2.14613	2.63976
ENSRNOG00000000957	30572	37532	31109	37726	32252	38021	483	1454.94	1712.16	1390.49	1498.2	1482.98	1719.6	2464.37	2665.21	2289.13	2447.57	2404.16	2572.26
ENSRNOG00000000958	44	42	52	56	48	50	1113	0.908713	0.831463	1.00864	0.965094	0.957794	0.981355	1.53917	1.29429	1.6605	1.57664	1.55274	1.46796
ENSRNOG00000000961	1018	1257	1336	1629	1201	1234	3022	7.74324	9.16494	9.54421	10.3396	8.82622	8.92015	13.1155	14.2665	15.7124	16.8915	14.3087	13.3432
ENSRNOG00000000962	868	1084	1194	1500	1299	1162	2730	7.30847	8.74894	9.44212	10.5391	10.5675	9.29811	12.379	13.619	15.5443	17.2175	17.1317	13.9085
ENSRNOG00000000964	16	11	16	7	12	27	777	0.473335	0.311932	0.444556	0.172804	0.342994	0.759091	0.801732	0.485567	0.731863	0.282304	0.556049	1.13548
ENSRNOG00000000967	4327	5136	5944	6714	5689	5455	3191	31.1695	35.4639	40.2142	40.3582	39.5945	37.3439	52.7947	55.2047	66.2038	65.9318	64.1892	55.8606
ENSRNOG00000000968	5556	5827	6309	6109	5579	5128	3326	38.3981	38.6022	40.9512	35.231	37.2529	33.6804	65.0384	60.0897	67.417	57.5557	60.3931	50.3807
ENSRNOG00000000973	0	0	0	0	0	12	1586	0	0	0	0	0	0.165283	0	0	0	0	0	0.247238
ENSRNOG00000000974	9653	7790	7790	9251	7061	7793	2031	109.25	84.5116	82.8048	87.3687	77.2116	83.8197	185.047	131.554	136.32	142.731	125.173	125.381
ENSRNOG00000000975	6590	6182	6034	7580	6167	6378	2070	73.1786	65.8033	62.9307	70.2386	66.1652	67.3078	123.95	102.432	103.601	114.747	107.265	100.682
ENSRNOG00000000977	1615	1698	2197	2401	1969	1709	4155	8.93451	9.00441	11.4153	11.084	10.5245	8.98509	15.1332	14.0166	18.7927	18.1076	17.0619	13.4403
ENSRNOG00000000979	551	685	685	736	681	760	1124	11.2682	13.4281	13.1569	12.56	13.4557	14.7706	19.086	20.9027	21.6598	20.5188	21.8139	22.0946
ENSRNOG00000000981	1262	1006	1020	1271	1143	1062	2522	11.5023	8.78904	8.73138	9.66668	10.0653	9.19879	19.4825	13.6814	14.3743	15.7921	16.3175	13.76
ENSRNOG00000000983	497	557	601	661	585	602	2461	4.64209	4.98692	5.27219	5.15189	5.27923	5.34363	7.86276	7.76285	8.67948	8.41648	8.55849	7.99324
ENSRNOG00000000985	1171	1318	1501	1440	1323	1066	1717	15.6767	16.9135	18.8729	16.0868	17.1126	13.5625	26.5532	26.3283	31.07	26.2805	27.7423	20.2873
ENSRNOG00000000986	782	648	709	819	765	546	4394	4.09087	3.2494	3.48349	3.5752	3.86658	2.71446	6.9291	5.05816	5.73478	5.8407	6.26837	4.06042
ENSRNOG00000000987	1067	1230	1171	1437	1222	1170	3090	7.93734	8.77072	8.18138	8.92021	8.78292	8.2714	13.4442	13.6529	13.4688	14.5727	14.2386	12.3727
ENSRNOG00000000988	3355	3984	4570	5493	4680	4451	2792	27.6214	31.4407	35.3369	37.7373	37.2269	34.8252	46.7851	48.942	58.1744	61.6503	60.3509	52.0931
ENSRNOG00000000989	1366	1742	1456	1742	1573	2108	1124	27.9353	34.1484	27.9655	29.7275	31.0805	40.969	47.3167	53.1569	46.039	48.5649	50.3867	61.2833
ENSRNOG00000000990	8085	8624	8363	8811	8196	8658	1505	123.485	126.259	119.965	112.296	120.946	125.67	209.158	196.539	197.495	183.455	196.073	187.983
ENSRNOG00000000991	185	248	315	371	298	339	1516	2.80506	3.60447	4.48579	4.69409	4.36559	4.88486	4.75119	5.61087	7.38486	7.66859	7.07734	7.30699
ENSRNOG00000000994	1697	1712	1852	2108	1713	1693	2118	18.4173	17.8101	18.8774	19.0907	17.9621	17.4615	31.1951	27.724	31.0775	31.1878	29.1195	26.1197
ENSRNOG00000000996	2105	2762	2856	2907	2883	3005	1494	32.387	40.7344	41.2701	37.3226	42.8568	43.9385	54.8569	63.409	67.942	60.9727	69.478	65.7252
ENSRNOG00000000999	523	577	780	862	696	247	5189	2.31679	2.45008	3.24518	3.1864	2.97887	1.03984	3.92417	3.8139	5.34247	5.20552	4.82924	1.55543
ENSRNOG00000001003	915	1312	1194	1636	1415	1626	1202	17.4979	24.0502	21.4451	26.1069	26.1444	29.5507	29.6379	37.4375	35.3046	42.6501	42.3843	44.2032
ENSRNOG00000001004	8386	5258	7571	8666	6669	4548	8739	22.0578	13.2571	18.7034	19.021	16.9483	11.3687	37.3614	20.6365	30.7909	31.074	27.4759	17.0058
ENSRNOG00000001005	2	0	0	0	0	0	1995	0.0230439	0	0	0	0	0	0.0390317	0	0	0	0	0
ENSRNOG00000001006	8	4	20	0	0	0	3037	0.06055	0.0290204	0.142172	0	0	0	0.102559	0.0451744	0.234054	0	0	0
ENSRNOG00000001007	1742	1361	1448	1546	1378	1184	2843	14.0845	10.548	10.9956	10.4306	10.7646	9.09759	23.8562	16.4195	18.1018	17.0401	17.4512	13.6086
ENSRNOG00000001009	1183	1640	1447	1586	1376	1691	1555	17.4873	23.2382	20.0894	19.5636	19.6523	23.7555	29.62	36.1735	33.0726	31.9605	31.8597	35.5346
ENSRNOG00000001010	1659	1667	2099	2550	2093	1570	5069	7.52304	7.24606	8.9396	9.64928	9.17008	6.76595	12.7425	11.2795	14.7171	15.7637	14.8662	10.1208
ENSRNOG00000001011	0	0	0	4	0	0	1609	0	0	0	0.0476849	0	0	0	0	0	0.0779013	0	0
ENSRNOG00000001030	8511	10190	10164	12361	10853	11740	4910	39.8445	45.7279	44.6901	48.2891	49.0902	52.2322	67.4884	71.182	73.5722	78.8883	79.5832	78.1312
ENSRNOG00000001031	0	0	0	2	0	0	779	0	0	0	0.0492458	0	0	0	0	0	0.0804513	0	0
ENSRNOG00000001032	3364	3672	3214	3209	2826	3673	3943	19.6109	20.5194	17.5973	15.6106	15.9174	20.3491	33.2169	31.9414	28.9701	25.5026	25.8047	30.4391
ENSRNOG00000001033	2441	2158	2032	2411	2069	2060	1914	29.3153	24.8427	22.9197	24.162	24.0074	23.5113	49.6542	38.6711	37.7322	39.4726	38.9199	35.1693
ENSRNOG00000001034	1716	1653	1795	2051	1837	1639	3981	9.90819	9.14891	9.7342	9.88213	10.2481	8.9937	16.7824	14.2416	16.0252	16.1441	16.6138	13.4532
ENSRNOG00000001035	1159	1443	1454	1597	1459	1418	2107	12.6441	15.09	14.898	14.5384	15.3786	14.7015	21.4165	23.4898	24.5262	23.751	24.9312	21.9912
ENSRNOG00000001036	375	303	392	298	260	324	3914	2.20232	1.70573	2.16219	1.4604	1.47529	1.80832	3.73027	2.65521	3.55956	2.38581	2.39169	2.70497
ENSRNOG00000001037	1589	1101	1186	1332	1267	1174	1490	24.5136	16.2813	17.1841	17.1473	18.885	17.2121	41.521	25.3442	28.2898	28.0129	30.6156	25.7466
ENSRNOG00000001039	1843	2558	2413	2878	2390	2676	2554	16.5872	22.0683	20.3969	21.6146	20.7828	22.8885	28.0954	34.3524	33.579	35.311	33.6923	34.2376
ENSRNOG00000001040	2236	2211	2602	2623	2201	2057	2926	17.5658	16.6496	19.1982	17.195	16.706	15.3572	29.7528	25.9174	31.6056	28.0908	27.0831	22.972
ENSRNOG00000001043	1549	1528	1429	1569	1413	1412	2343	15.1967	14.3694	13.167	12.8448	13.3936	13.1648	25.74	22.3681	21.6766	20.9841	21.7132	19.6925
ENSRNOG00000001044	10100	9999	9276	11263	9527	11068	1145	202.761	192.415	174.897	188.68	184.789	211.162	343.436	299.522	287.929	308.24	299.574	315.865
ENSRNOG00000001047	1180	880	1282	1466	1060	896	1308	20.7369	14.8239	21.1596	21.4983	17.998	14.9641	35.124	23.0756	34.8346	35.121	29.1777	22.384
ENSRNOG00000001048	50	47	123	78	84	84	1477	0.778142	0.701142	1.79785	1.01296	1.26306	1.24237	1.31801	1.09143	2.95975	1.65484	2.04763	1.85839
ENSRNOG00000001049	44774	54290	48368	52610	47182	57308	793	1297.84	1508.47	1316.78	1272.54	1321.38	1578.68	2198.28	2348.14	2167.78	2078.91	2142.18	2361.46
ENSRNOG00000001050	5145	4274	4626	5223	4562	4346	3006	39.3428	31.3281	33.2234	33.3279	33.7048	31.5829	66.6387	48.7667	54.695	54.4467	54.6411	47.2431
ENSRNOG00000001052	2949	3002	3658	3413	2756	2230	1807	37.5133	36.6051	43.7032	36.2289	33.8725	26.9586	63.5399	56.981	71.9476	59.186	54.9129	40.326
ENSRNOG00000001053	24078	25536	24688	27528	23696	26703	1958	282.668	287.362	272.208	269.674	268.775	297.919	478.782	447.319	448.13	440.558	435.728	445.641
ENSRNOG00000001055	740	740	640	805	545	624	2533	6.71531	6.43703	5.45472	6.0959	4.77845	5.38147	11.3744	10.0201	8.97998	9.95867	7.74666	8.04984
ENSRNOG00000001056	2014	2505	2376	2758	2167	2506	1705	27.1522	32.3722	30.085	31.0275	28.2267	32.1076	45.9902	50.3919	49.5282	50.6886	45.7602	48.028
ENSRNOG00000001057	56	58	62	53	46	60	1208	1.06559	1.05791	1.10803	0.841562	0.845701	1.08501	1.80489	1.64679	1.82413	1.37483	1.37102	1.62301
ENSRNOG00000001058	1757	2008	2158	2119	2031	2219	1783	22.6511	24.8142	26.1293	22.7959	25.2979	27.1868	38.3664	38.6269	43.0161	37.2409	41.0121	40.6672
ENSRNOG00000001059	2446	1889	2154	2141	1749	1391	5049	11.1358	8.24357	9.21018	8.1337	7.69326	6.01829	18.8617	12.8323	15.1625	13.2878	12.472	9.00243
ENSRNOG00000001060	1270	1787	1681	1900	1639	1869	1107	26.3709	35.5685	32.7829	32.9218	32.8819	36.8819	44.6669	55.3674	53.9698	53.7832	53.307	55.1696
ENSRNOG00000001061	940	1291	1389	1441	1234	1649	1289	16.7627	22.068	23.2636	21.4431	21.2612	27.946	28.3926	34.3519	38.2984	35.0309	34.4679	41.8028
ENSRNOG00000001062	977	843	882	879	717	640	969	23.1761	19.1687	19.6505	17.3997	16.4332	14.428	39.2555	29.8388	32.3501	28.4253	26.6409	21.5821
ENSRNOG00000001064	2808	2117	2858	2229	2214	1632	5716	11.2921	8.16051	10.7944	7.47988	8.60224	6.23705	19.1265	12.703	17.7705	12.2196	13.9456	9.32966
ENSRNOG00000001065	1502	1564	1729	1778	1638	1363	3921	8.80526	8.78878	9.51976	8.69785	9.27776	7.59365	14.9143	13.681	15.6722	14.2094	15.0408	11.3589
ENSRNOG00000001068	20294	19193	17340	21073	17204	18578	3235	144.199	130.725	115.718	124.948	118.109	125.452	244.244	203.491	190.505	204.123	191.473	187.656
ENSRNOG00000001069	2636	3060	2920	3060	2723	2857	2439	24.8429	27.6438	25.8463	24.065	24.7949	25.5888	42.0788	43.0316	42.5502	39.3143	40.1966	38.2769
ENSRNOG00000001070	9879	9138	8381	10332	8339	10028	1226	185.222	164.229	147.582	161.648	151.06	178.68	313.728	255.646	242.961	264.079	244.893	267.277
ENSRNOG00000001071	17	13	34	50	30	28	321	1.21734	0.892333	2.28666	2.98773	2.07559	1.90548	2.06193	1.38904	3.76448	4.88096	3.36488	2.8503
ENSRNOG00000001072	761	584	894	627	591	335	3349	5.22322	3.84226	5.76302	3.59112	3.91921	2.18515	8.84707	5.98102	9.48753	5.86669	6.35368	3.26864
ENSRNOG00000001073	567	370	475	498	424	405	3598	3.62236	2.26584	2.8501	2.65488	2.61716	2.45892	6.13553	3.5271	4.69206	4.33719	4.24285	3.67817
ENSRNOG00000001074	1203	924	1140	964	856	739	6853	4.0351	2.97084	3.5913	2.69819	2.77408	2.35567	6.83463	4.62454	5.91228	4.40795	4.49724	3.52372
ENSRNOG00000001079	755	995	1009	1065	1039	904	2953	5.87696	7.42418	7.37659	6.91772	7.81409	6.68739	9.95437	11.5568	12.1439	11.3013	12.6679	10.0033
ENSRNOG00000001080	2129	2869	2792	3321	2906	3514	1187	41.2282	53.256	50.78	53.6655	54.3715	64.6699	69.8321	82.9005	83.5979	87.6716	88.1451	96.7362
ENSRNOG00000001081	392	533	536	565	634	574	1645	5.47759	7.13921	7.0344	6.58809	8.55952	7.6225	9.27791	11.1132	11.5806	10.7628	13.8764	11.4021
ENSRNOG00000001082	327	328	310	399	422	317	5434	1.38324	1.32997	1.2316	1.40841	1.72472	1.27436	2.34292	2.07029	2.02756	2.30088	2.79606	1.90624
ENSRNOG00000001083	20207	18448	17409	22356	17863	19210	1791	259.344	226.956	209.849	239.428	221.506	234.306	439.275	353.29	345.469	391.146	359.097	350.485
ENSRNOG00000001086	1024	963	1098	1150	981	959	2520	9.34047	8.42005	9.40654	8.75335	8.64559	8.31322	15.8208	13.107	15.4858	14.3001	14.0159	12.4353
ENSRNOG00000001088	2632	3307	3003	3307	2938	3258	1298	46.6101	56.1369	49.9469	48.8693	50.2693	54.8312	78.948	87.385	82.2264	79.8363	81.4949	82.019
ENSRNOG00000001090	2019	1736	2030	2365	1914	1602	5621	8.25642	6.80495	7.79669	8.07039	7.56231	6.22587	13.9847	10.5929	12.8355	13.1843	12.2597	9.31294
ENSRNOG00000001091	4247	4671	5890	7003	5666	4573	4340	22.4937	23.7142	29.299	30.9508	28.9943	23.0177	38.0998	36.9146	48.2343	50.5633	47.0046	34.431
ENSRNOG00000001094	335	322	410	446	381	279	3051	2.5239	2.32543	2.90115	2.80395	2.77338	1.99762	4.27497	3.61985	4.77609	4.58072	4.4961	2.98813
ENSRNOG00000001098	4955	3981	4649	3701	3710	2969	8870	12.8407	9.88911	11.3152	8.00336	9.28916	7.31203	21.7495	15.3938	18.628	13.0748	15.0593	10.9377
ENSRNOG00000001101	5356	4312	4925	5418	4773	4241	5543	22.2108	17.1405	19.1818	18.7487	19.1237	16.7138	37.6206	26.6816	31.5785	30.6291	31.0027	25.0012
ENSRNOG00000001103	3649	2434	3818	4419	3555	2119	6675	12.5658	8.03448	12.3485	12.6984	11.8281	6.93475	21.284	12.5068	20.329	20.745	19.1753	10.3733
ENSRNOG00000001104	4182	2700	4446	4583	3741	2305	5576	17.2397	10.6691	17.2137	15.7654	14.9002	9.03025	29.2006	16.608	28.3385	25.7554	24.1556	13.5078
ENSRNOG00000001106	717	933	920	903	841	1058	582	28.3182	35.3222	34.1266	29.7606	32.0922	39.7113	47.9652	54.984	56.1818	48.6189	52.0267	59.4019
ENSRNOG00000001107	832	683	1141	1483	1121	735	975	19.615	15.4349	25.2644	29.1752	25.5345	16.4677	33.2238	24.0267	41.5922	47.6625	41.3956	24.6332
ENSRNOG00000001108	2195	2000	1979	1810	1741	1841	1983	25.4437	22.2227	21.5452	17.5079	19.4985	20.2807	43.0965	34.5927	35.4694	28.602	31.6103	30.3368
ENSRNOG00000001111	1009	822	901	919	734	639	10344	2.24219	1.75094	1.88046	1.70413	1.57592	1.34947	3.79781	2.72559	3.09576	2.78399	2.55482	2.0186
ENSRNOG00000001114	3348	3397	4480	5090	4441	3228	1868	41.1982	40.0689	51.7761	52.2658	52.7995	37.7492	69.7812	62.3729	85.2377	85.385	85.5967	56.467
ENSRNOG00000001115	6919	5915	6408	7686	6619	6303	2401	66.24	54.2814	57.618	61.4024	61.2247	57.3464	112.197	84.4968	94.8552	100.311	99.2552	85.7814
ENSRNOG00000001117	261	157	390	435	331	182	4168	1.4394	0.829967	2.02006	2.00188	1.76371	0.953883	2.43805	1.29196	3.32558	3.27041	2.85926	1.42686
ENSRNOG00000001120	5356	4107	6071	5875	5329	3451	9329	13.197	9.70015	14.0492	12.0795	12.6864	8.08093	22.353	15.0997	23.129	19.7339	20.5667	12.0878
ENSRNOG00000001123	511	486	767	752	675	506	2546	4.61351	4.20597	6.50377	5.66548	5.88805	4.34154	7.81434	6.5472	10.707	9.25551	9.5455	6.49427
ENSRNOG00000001124	157	150	125	208	197	158	4194	0.860479	0.788046	0.643442	0.951288	1.04319	0.822962	1.45748	1.22671	1.05928	1.55409	1.69118	1.23102
ENSRNOG00000001126	1926	2213	2162	2746	2180	2275	5274	8.39432	9.24549	8.85	9.98705	9.18	9.42308	14.2183	14.3919	14.5696	16.3155	14.8823	14.0955
ENSRNOG00000001128	5	7	4	4	7	8	645	0.178188	0.239126	0.133884	0.118954	0.241026	0.270945	0.301815	0.372234	0.22041	0.194331	0.390743	0.405292
ENSRNOG00000001129	985	884	1087	1146	1151	784	1860	12.1729	10.472	12.6167	11.8181	13.7432	9.20777	20.6183	16.3011	20.7705	19.3069	22.28	13.7734
ENSRNOG00000001130	4082	2132	5048	7663	6130	2467	6828	13.742	6.8799	15.9608	21.5269	19.9385	7.89273	23.2761	10.7095	26.2758	35.1679	32.3236	11.8063
ENSRNOG00000001134	2132	2420	2358	2737	2550	2163	2092	23.4258	25.4884	24.3338	25.0952	27.071	22.5864	39.6785	39.6763	40.0602	40.9972	43.8866	33.7857
ENSRNOG00000001135	4166	3758	4132	4896	3977	3780	1514	63.2503	54.6915	58.9199	62.0287	58.3386	54.5403	107.133	85.135	96.9986	101.334	94.5764	81.5838
ENSRNOG00000001136	13672	20718	20030	22705	19871	23818	1096	286.742	416.511	394.547	397.363	402.657	474.729	485.682	648.358	649.533	649.16	652.773	710.122
ENSRNOG00000001138	845	587	692	749	660	503	2904	6.68851	4.45379	5.14443	4.94723	5.04747	3.78375	11.329	6.93296	8.46916	8.08213	8.18277	5.65991
ENSRNOG00000001139	3031	3231	3227	3694	3079	3478	2169	32.1215	32.8221	32.1194	32.6674	31.5265	35.0285	54.4072	51.0922	52.8774	53.3676	51.1097	52.3972
ENSRNOG00000001142	2450	2283	2121	2618	2047	2061	2055	27.4046	24.4784	22.2821	24.4363	22.1224	21.9087	46.4178	38.1041	36.6826	39.9207	35.864	32.7721
ENSRNOG00000001143	1047	733	1101	1329	970	437	7578	3.17586	2.13127	3.13661	3.36393	2.84278	1.25973	5.37926	3.31762	5.16373	5.49555	4.60861	1.88436
ENSRNOG00000001148	124481	175330	166435	187005	170464	210065	1093	2617.89	3534.47	3287.4	3281.78	3463.69	4198.41	4434.18	5501.91	5411.97	5361.35	5615.21	6280.17
ENSRNOG00000001149	3310	2927	3121	3781	2879	2660	3728	20.409	17.2996	18.0736	19.4539	17.1511	15.5868	34.5686	26.9293	29.7542	31.7813	27.8047	23.3154
ENSRNOG00000001151	152	254	238	246	251	292	1694	2.06253	3.30376	3.03313	2.78547	3.29069	3.76548	3.4935	5.14278	4.99338	4.55053	5.33474	5.63258
ENSRNOG00000001153	10	5	6	0	3	4	568	0.404689	0.193959	0.22805	0	0.1173	0.153838	0.685459	0.301925	0.375434	0	0.190163	0.230118
ENSRNOG00000001156	3560	3108	3142	3414	2890	2787	2894	28.2762	23.6631	23.4388	22.6278	22.1782	21.0373	47.894	36.8349	38.5868	36.9663	35.9544	31.4685
ENSRNOG00000001157	98	51	100	55	59	85	3978	0.566279	0.282484	0.542704	0.265201	0.329392	0.466773	0.959161	0.439727	0.893441	0.43325	0.533999	0.69822
ENSRNOG00000001158	859	876	997	1259	969	877	3891	5.07459	4.96057	5.53174	6.20642	5.53081	4.92368	8.59532	7.72183	9.10678	10.1392	8.96635	7.36506
ENSRNOG00000001160	1222	1890	1631	1681	1450	1655	1087	25.8411	38.3108	32.3931	29.663	29.6254	33.2598	43.7695	59.6362	53.328	48.4595	48.0277	49.7515
ENSRNOG00000001161	1833	2131	1931	2004	1806	2069	1953	21.5739	24.042	21.3456	19.6821	20.5372	23.1425	36.5418	37.4247	35.1407	32.1541	33.2942	34.6175
ENSRNOG00000001163	3423	5239	5211	5381	4702	5506	1096	71.7903	105.324	102.645	94.1736	95.2792	109.743	121.598	163.951	168.982	153.848	154.463	164.159
ENSRNOG00000001169	404	322	394	487	418	353	2931	3.16836	2.42063	2.90207	3.18706	3.16728	2.63094	5.36656	3.76806	4.77762	5.2066	5.13468	3.93547
ENSRNOG00000001170	39200	43006	37854	47568	39613	49938	549	1641.28	1726.02	1488.56	1661.96	1602.48	1987.06	2779.99	2686.79	2450.59	2715.08	2597.88	2972.33
ENSRNOG00000001171	1065	1146	1040	1200	1206	1289	1559	15.7026	16.1967	14.4017	14.7643	17.1802	18.0617	26.5971	25.2125	23.7093	24.1199	27.8519	27.0175
ENSRNOG00000001172	38084	31377	33586	39507	33334	33277	4100	213.515	168.623	176.849	184.828	180.563	177.301	361.65	262.485	291.142	301.947	292.723	265.215
ENSRNOG00000001173	2604	2830	2677	3102	2792	2925	1594	37.551	39.1189	36.2567	37.3276	38.9003	40.0857	63.6038	60.8942	59.6885	60.981	63.0638	59.9619
ENSRNOG00000001177	1018	1195	1132	1280	1122	1111	1767	13.2428	14.9012	13.8305	13.8947	14.1021	13.735	22.4306	23.1958	22.7688	22.6994	22.8617	20.5454
ENSRNOG00000001178	4221	4208	4175	4604	3843	3959	2709	35.8159	34.2259	33.2717	32.5989	31.5056	31.9248	60.6648	53.2775	54.7745	53.2558	51.0757	47.7545
ENSRNOG00000001181	143	210	268	232	207	273	3609	0.91079	1.2821	1.60316	1.23304	1.27382	1.65245	1.54269	1.99577	2.63924	2.01438	2.06508	2.4718
ENSRNOG00000001182	2997	3033	2755	3396	2699	2996	1562	44.1037	42.7839	38.0775	41.7026	38.375	41.8998	74.7026	66.5992	62.6861	68.1283	62.2121	62.6756
ENSRNOG00000001183	2	12	0	0	0	0	3538	0.012994	0.074733	0	0	0	0	0.0220091	0.116332	0	0	0	0
ENSRNOG00000001184	447	490	522	566	547	452	4269	2.40686	2.52906	2.63981	2.54312	2.84569	2.31294	4.07673	3.93684	4.34585	4.15462	4.61333	3.45979
ENSRNOG00000001185	2760	2831	2832	3365	2874	3204	1414	44.8672	44.1143	43.2386	45.647	45.1402	49.4988	75.9958	68.6701	71.1827	74.5721	73.1797	74.0425
ENSRNOG00000001187	66	79	63	81	81	62	2748	0.552073	0.633431	0.494939	0.565386	0.654628	0.492863	0.935098	0.986025	0.814807	0.923653	1.06126	0.737247
ENSRNOG00000001189	917	841	921	1190	1049	935	4984	4.22922	3.71798	3.98942	4.57979	4.67437	4.09812	7.16344	5.78756	6.56769	7.48186	7.57793	6.13016
ENSRNOG00000001190	13909	10467	10706	11499	9575	9214	3123	102.375	73.848	74.0088	70.6261	68.0915	64.4507	173.402	114.955	121.839	115.38	110.388	96.4083
ENSRNOG00000001191	1124	1154	1092	1272	1174	934	2784	9.28039	9.13325	8.46801	8.76385	9.36537	7.32874	15.7191	14.2172	13.9407	14.3172	15.1828	10.9627
ENSRNOG00000001192	2146	2155	1806	2402	2231	2155	1649	29.9143	28.7949	23.6442	27.9402	30.0473	28.5482	50.6686	44.8233	38.9249	45.645	48.7116	42.7036
ENSRNOG00000001193	42	55	97	51	62	58	2671	0.361447	0.453709	0.784018	0.366246	0.515518	0.474357	0.612217	0.706263	1.29071	0.598325	0.835739	0.709565
ENSRNOG00000001194	1517	1304	1487	1692	1453	1189	4403	7.91965	6.52556	7.29105	7.37104	7.32897	5.89908	13.4143	10.158	12.0031	12.0418	11.8815	8.82412
ENSRNOG00000001198	1140	686	965	1300	932	707	1807	14.5016	8.36478	11.5291	13.7995	11.4547	8.54698	24.5627	13.021	18.9802	22.5437	18.57	12.785
ENSRNOG00000001199	1114	1739	1639	1917	1709	1872	1439	17.7948	26.6273	24.5893	25.5528	26.3759	28.4182	30.1408	41.4492	40.4808	41.7448	42.7597	42.5092
ENSRNOG00000001201	1855	2829	2625	3158	2835	3668	640	66.6244	97.3961	88.5477	94.6475	98.3783	125.199	112.848	151.611	145.774	154.623	159.487	187.278
ENSRNOG00000001203	203	275	335	346	368	329	1829	2.55124	3.3129	3.9542	3.6286	4.46848	3.92947	4.32128	5.15699	6.50971	5.92793	7.24415	5.87787
ENSRNOG00000001204	23064	19328	21017	24314	19320	18692	3639	145.687	117.029	124.686	128.16	117.91	112.208	246.764	182.172	205.267	209.37	191.152	167.846
ENSRNOG00000001205	6808	5805	6549	7282	6126	5597	6003	26.0688	21.307	23.5524	23.268	22.6639	20.3675	44.1551	33.1674	38.7737	38.0122	36.7419	30.4667
ENSRNOG00000001210	2075	2552	2862	3250	2914	2817	3904	12.2174	14.4032	15.8266	15.968	16.577	15.7626	20.6937	22.4207	26.055	26.0864	26.874	23.5784
ENSRNOG00000001211	2239	3015	3297	3613	3132	3534	1276	40.3341	52.0625	55.7823	54.3118	54.5126	60.5017	68.3177	81.0427	91.8331	88.7275	88.3739	90.5011
ENSRNOG00000001213	5	4	4	0	2	6	1891	0.0607782	0.0466076	0.0456664	0	0.023489	0.0693124	0.102946	0.0725514	0.0751795	0	0.0380795	0.103681
ENSRNOG00000001214	7897	8623	9383	9936	7797	7787	2753	65.9364	69.0146	73.5806	69.2281	62.8995	61.7896	111.683	107.431	121.134	113.096	101.97	92.4277
ENSRNOG00000001215	1061	1087	907	1204	967	1070	1786	13.6554	13.4102	10.9636	12.9307	12.0246	13.0874	23.1294	20.875	18.0491	21.1245	19.4939	19.5767
ENSRNOG00000001216	898	679	923	886	809	492	4555	4.53166	3.28451	4.37463	3.73097	3.94445	2.35954	7.6757	5.1128	7.20185	6.09517	6.3946	3.52951
ENSRNOG00000001217	26	23	22	29	26	19	951	0.628437	0.532888	0.499425	0.584917	0.607182	0.43644	1.06444	0.829516	0.822192	0.955561	0.984342	0.652847
ENSRNOG00000001222	2174	2847	3202	3392	3400	3644	1918	26.0543	32.706	36.0413	33.9222	39.3692	41.5032	44.1307	50.9116	59.334	55.4176	63.8239	62.0823
ENSRNOG00000001223	4093	4048	4071	4853	4067	4261	2571	36.5939	34.6918	34.1843	36.2064	35.1316	36.2044	61.9826	54.0028	56.2769	59.1492	56.9541	54.1561
ENSRNOG00000001224	127	116	106	171	124	121	3151	0.926455	0.811145	0.726249	1.04094	0.873976	0.838858	1.56923	1.26266	1.19561	1.70055	1.41686	1.2548
ENSRNOG00000001225	820	1233	1220	1286	1299	1497	1738	10.8451	15.6315	15.1544	14.1928	16.5991	18.8158	18.3694	24.3327	24.9483	23.1863	26.9099	28.1456
ENSRNOG00000001226	9	38	46	49	43	64	471	0.439229	1.77767	2.10846	1.9955	2.02756	2.96832	0.743964	2.7672	3.4711	3.25999	3.28701	4.44014
ENSRNOG00000001227	425	360	466	604	475	380	6680	1.46245	1.18745	1.50604	1.73435	1.57922	1.24268	2.47709	1.84843	2.47936	2.83336	2.56018	1.85885
ENSRNOG00000001228	2785	3301	3162	3986	3353	3600	2259	28.3386	32.1972	30.2185	33.8453	32.9643	34.8127	47.9998	50.1195	49.7481	55.2919	53.4405	52.0744
ENSRNOG00000001229	0	0	0	4	0	4	5007	0	0	0	0.0153235	0	0.0174515	0	0	0	0.0250336	0	0.0261048
ENSRNOG00000001232	670	721	670	764	498	652	2487	6.19253	6.38775	5.81603	5.89243	4.44713	5.72695	10.4889	9.94345	9.5748	9.62628	7.20953	8.56663
ENSRNOG00000001235	2234	2406	2791	3334	2743	2682	3494	14.697	15.1727	17.2451	18.3029	17.4353	16.7682	24.8938	23.6184	28.3902	29.9008	28.2655	25.0827
ENSRNOG00000001236	1044	1086	1294	1338	1241	1181	3532	6.79437	6.77482	7.90936	7.26628	7.80328	7.30433	11.5083	10.546	13.021	11.8707	12.6504	10.9262
ENSRNOG00000001237	2412	1648	2168	2732	2125	1544	7932	6.98979	4.57787	5.90071	6.60655	5.9498	4.25222	11.8393	7.1261	9.71421	10.7929	9.6456	6.36067
ENSRNOG00000001238	1554	1281	1169	926	919	1037	2117	16.8733	13.3327	11.9212	8.3901	9.64097	10.7006	28.5799	20.7542	19.6257	13.7066	15.6296	16.0065
ENSRNOG00000001239	1839	2465	2165	3361	2846	2620	1158	36.5042	46.9026	40.3624	55.672	54.5824	49.4247	61.8306	73.0106	66.4477	90.9496	88.487	73.9317
ENSRNOG00000001241	541	398	516	604	497	285	2409	5.16214	3.64028	4.62424	4.80925	4.5819	2.5844	8.74361	5.66662	7.61279	7.85671	7.42801	3.86586
ENSRNOG00000001242	2354	2575	2526	2601	2075	2400	1785	30.3136	31.7854	30.5508	27.9498	25.817	29.3714	51.345	49.4785	50.2951	45.6607	41.8536	43.935
ENSRNOG00000001243	2016	1863	1965	1749	1587	1574	3575	12.9623	11.4822	11.8663	9.38406	9.85887	9.6179	21.9556	17.8737	19.5352	15.3304	15.9828	14.3869
ENSRNOG00000001245	1220	950	933	1178	1027	943	2052	13.6663	10.2008	9.81595	11.0115	11.1152	10.0389	23.148	15.879	16.1598	17.9891	18.0196	15.0166
ENSRNOG00000001247	1959	1394	1880	1465	1665	1323	6538	6.88745	4.69793	6.20784	4.29803	5.65582	4.42045	11.6659	7.313	10.2198	7.02156	9.16901	6.61231
ENSRNOG00000001252	815	574	552	680	557	533	1614	11.6071	7.83605	7.38352	8.08132	7.66439	7.21398	19.66	12.1979	12.1553	13.2022	12.4252	10.791
ENSRNOG00000001253	10418	12094	13371	15305	12807	13137	2919	82.0388	91.2903	98.8912	100.572	97.4405	98.3136	138.957	142.106	162.802	164.301	157.967	147.062
ENSRNOG00000001254	0	0	0	6	0	0	3695	0	0	0	0.0311468	0	0	0	0	0	0.0508836	0	0
ENSRNOG00000001255	1228	699	1294	1418	1096	567	4520	6.24495	3.40743	6.1805	6.01748	5.38516	2.74029	10.5777	5.30416	10.1748	9.83057	8.73022	4.09904
ENSRNOG00000001256	4364	2660	3143	3242	2837	2377	3654	27.4527	16.0399	18.5697	17.0185	17.2432	14.2106	46.4993	24.9684	30.5708	27.8026	27.954	21.2568
ENSRNOG00000001258	1152	1359	1491	1609	1313	1455	2617	10.1185	11.4421	12.2999	11.7931	11.1426	12.1454	17.1387	17.8112	20.2491	19.2661	18.064	18.1676
ENSRNOG00000001260	69	140	149	178	94	153	862	1.83997	3.57857	3.7317	3.96086	2.42185	3.87735	3.11653	5.57055	6.14341	6.47073	3.92621	5.79992
ENSRNOG00000001261	4	31	7	24	4	12	1866	0.049274	0.366049	0.0809868	0.246704	0.0476074	0.140482	0.08346	0.569807	0.133327	0.403033	0.0771794	0.210139
ENSRNOG00000001262	1	4	0	0	0	0	1320	0.0174139	0.066769	0	0	0	0	0.0294955	0.103935	0	0	0	0
ENSRNOG00000001265	707	591	658	773	659	521	2612	6.22179	4.98543	5.43852	5.67653	5.60323	4.35728	10.5384	7.76054	8.95331	9.27357	9.08375	6.51782
ENSRNOG00000001269	7860	9088	8651	9382	8262	8393	2433	74.2591	82.3029	76.763	73.9657	75.417	75.3575	125.78	128.116	126.373	120.835	122.263	112.723
ENSRNOG00000001270	2	0	5	6	2	2	1186	0.0387627	0	0.0910151	0.0970384	0.0374517	0.0368381	0.0656561	0	0.149836	0.158528	0.0607153	0.055104
ENSRNOG00000001271	313	228	278	273	217	158	6619	1.08698	0.758982	0.906735	0.791129	0.728104	0.521454	1.84112	1.18146	1.49274	1.29244	1.18038	0.780015
ENSRNOG00000001272	2880	3148	4206	4653	3804	3124	6459	10.2494	10.7389	14.0583	13.818	13.0798	10.5657	17.3603	16.7166	23.1438	22.574	21.2045	15.8046
ENSRNOG00000001273	716	1295	1164	1377	1319	1572	793	20.7543	35.982	31.6889	33.3072	36.9401	43.3043	35.1536	56.0111	52.1688	54.4128	59.8859	64.7765
ENSRNOG00000001274	1864	1801	1630	2026	1661	2129	1441	29.7339	27.5384	24.4203	26.9682	25.5995	32.2748	50.363	42.8674	40.2026	44.0571	41.501	48.278
ENSRNOG00000001275	1857	1652	1703	1779	1487	1793	2079	20.5318	17.5083	17.6843	16.4134	15.8848	18.8398	34.7766	27.2542	29.1133	26.814	25.7519	28.1815
ENSRNOG00000001276	1396	1071	1568	1811	1353	980	9447	3.39673	2.49795	3.58327	3.67707	3.18075	2.26612	5.75336	3.88842	5.89906	6.00711	5.15652	3.38977
ENSRNOG00000001277	1387	1820	2035	2248	2118	1867	2645	12.0537	15.1612	16.6099	16.3023	17.7839	15.4195	20.4165	23.6006	27.3445	26.6325	28.8306	23.0652
ENSRNOG00000001278	737	1091	1000	1020	1012	1144	1596	10.6146	15.0619	13.5268	12.2587	14.0823	15.6583	17.979	23.446	22.2689	20.0266	22.8297	23.4224
ENSRNOG00000001283	2371	2995	3382	3544	3211	3104	2458	22.1727	26.8475	29.7043	27.656	29.0125	27.5862	37.556	41.7919	48.9015	45.1807	47.034	41.2646
ENSRNOG00000001284	0	0	0	0	2	0	2383	0	0	0	0	0.0186394	0	0	0	0	0	0.0302175	0
ENSRNOG00000001285	19343	18415	21983	23432	20633	16678	6620	67.1638	61.2918	71.6897	67.8935	69.2198	55.0348	113.762	95.4094	118.021	110.915	112.217	82.3235
ENSRNOG00000001288	295	298	359	312	243	227	1815	3.73607	3.61767	4.27018	3.29727	2.97342	2.73213	6.32813	5.63141	7.02989	5.38665	4.8204	4.08684
ENSRNOG00000001289	1403	1264	1133	1394	1077	1178	1442	22.3646	19.3139	16.9626	18.5428	16.5873	17.8456	37.8811	30.0649	27.9251	30.2927	26.8908	26.6943
ENSRNOG00000001293	3953	5385	5355	5908	5257	6009	2091	43.4552	56.7441	55.2883	54.1955	55.8355	62.7769	73.6042	88.3302	91.0199	88.5375	90.5184	93.9045
ENSRNOG00000001294	477	429	400	370	379	319	2028	5.40654	4.66099	4.25814	3.49954	4.15047	3.43617	9.15758	7.25549	7.01008	5.71708	6.72859	5.13997
ENSRNOG00000001295	4	10	4	8	0	7	1484	0.0619577	0.148476	0.0581908	0.103403	0	0.103042	0.104944	0.231123	0.0957981	0.168926	0	0.154135
ENSRNOG00000001296	507	403	488	559	503	279	3817	3.0532	2.32633	2.7601	2.8091	2.92666	1.59674	5.17149	3.62127	4.5439	4.58913	4.74459	2.38847
ENSRNOG00000001297	790	1031	1043	1225	1054	1083	1974	9.19918	11.508	11.4068	11.9033	11.8582	11.9849	15.5815	17.9139	18.7788	19.446	19.2241	17.9275
ENSRNOG00000001299	12185	11867	13192	13813	11607	9599	4127	67.8673	63.3571	69.0087	64.1993	62.4614	50.8093	114.953	98.6243	113.607	104.88	101.26	76.0028
ENSRNOG00000001300	4789	4343	4506	5031	4347	4616	1970	55.8789	48.5749	49.3802	48.9852	49.006	51.186	94.6474	75.6138	81.2935	80.0256	79.4468	76.5663
ENSRNOG00000001302	0	0	2	2	0	0	2485	0	0	0.0173753	0.0154376	0	0	0	0	0.0286045	0.02522	0	0
ENSRNOG00000001303	3075	2871	3642	4357	3657	2695	5932	11.9155	10.664	13.2546	14.0885	13.6915	9.92451	20.1825	16.6001	21.8207	23.0159	22.1961	14.8455
ENSRNOG00000001304	855	681	988	1187	1066	545	3856	5.09681	3.89134	5.53156	5.9046	6.13969	3.08753	8.63295	6.05742	9.10648	9.64616	9.95344	4.61846
ENSRNOG00000001309	263	362	436	491	441	337	2136	2.83024	3.73419	4.4067	4.40917	4.58525	3.44651	4.79385	5.81279	7.25464	7.20313	7.43345	5.15545
ENSRNOG00000001311	4	43	31	50	35	20	1247	0.0737331	0.759785	0.53669	0.769096	0.623344	0.35036	0.124889	1.18271	0.88354	1.25645	1.01054	0.524085
ENSRNOG00000001312	915	880	944	898	751	890	1891	11.1224	10.2537	10.7773	9.10881	8.82012	10.2813	18.8391	15.9613	17.7424	14.8808	14.2989	15.3793
ENSRNOG00000001313	920	799	908	1083	803	612	2462	8.58952	7.15068	7.96207	8.43757	7.24359	5.43019	14.5489	11.1311	13.1078	13.7842	11.743	8.12272
ENSRNOG00000001314	2677	2625	2732	3033	2887	2592	2967	20.7396	19.494	19.8788	19.6079	21.61	19.084	35.1286	30.3451	32.7261	32.0329	35.0334	28.5467
ENSRNOG00000001315	0	4	0	0	6	0	2456	0	0.0358856	0	0	0.0542562	0	0	0.0558611	0	0	0.0879581	0
ENSRNOG00000001316	21398	25092	25611	30542	26428	27171	2433	202.162	227.238	227.254	240.787	241.239	243.958	342.422	353.729	374.124	393.365	391.089	364.923
ENSRNOG00000001317	1180	1160	1207	1039	1081	922	4648	5.83559	5.49896	5.60621	4.28772	5.16518	4.33327	9.8843	8.55991	9.22937	7.00471	8.37361	6.48191
ENSRNOG00000001323	370	393	335	317	393	350	3225	2.63719	2.68504	2.24255	1.88541	2.70638	2.37077	4.46686	4.17965	3.69187	3.08014	4.38749	3.54631
ENSRNOG00000001324	28	39	41	56	75	30	1548	0.415773	0.555114	0.571796	0.693895	1.07601	0.423352	0.704234	0.864114	0.941334	1.13359	1.74439	0.633269
ENSRNOG00000001325	174	487	463	482	425	534	1403	2.85076	7.64821	7.12445	6.58971	6.72756	8.31448	4.8286	11.9055	11.7288	10.7654	10.9065	12.4372
ENSRNOG00000001329	6	11	21	6	4	4	777	0.1775	0.311932	0.58348	0.148118	0.114331	0.112458	0.300649	0.485567	0.96057	0.241975	0.18535	0.16822
ENSRNOG00000001331	1883	1922	2050	2528	2248	2119	1960	22.0833	21.6066	22.5801	24.7399	25.4722	23.6171	37.4045	33.6337	37.1731	40.4168	41.2946	35.3275
ENSRNOG00000001333	15	12	12	17	9	1	1246	0.276721	0.212203	0.207918	0.261702	0.160417	0.0175321	0.468709	0.330324	0.34229	0.427535	0.260062	0.0262253
ENSRNOG00000001335	996	561	906	740	778	389	3137	7.29817	3.94037	6.23507	4.52475	5.50796	2.70886	12.3616	6.13375	10.2647	7.39193	8.92932	4.05203
ENSRNOG00000001336	1655	1363	1529	1738	1280	1693	1122	33.9058	26.7665	29.42	29.7121	25.3363	32.9621	57.4295	41.6659	48.4335	48.5398	41.0743	49.3063
ENSRNOG00000001337	1245	620	1177	1306	972	475	5949	4.81055	2.29634	4.2713	4.21091	3.62868	1.74422	8.14808	3.57458	7.03175	6.87923	5.88268	2.60908
ENSRNOG00000001338	0	0	0	0	0	2	1535	0	0	0	0	0	0.0284625	0	0	0	0	0	0.0425755
ENSRNOG00000001339	2063	2490	2335	2984	2516	2669	1343	35.3096	40.8519	37.5352	42.6187	41.6065	43.4134	59.8072	63.5918	61.7933	69.6247	67.4509	64.9397
ENSRNOG00000001341	164	154	212	259	247	107	1317	2.86238	2.57646	3.47519	3.77217	4.16521	1.7748	4.84829	4.01063	5.72112	6.16247	6.7525	2.65483
ENSRNOG00000001342	77	85	72	99	89	76	3888	0.455233	0.481705	0.399792	0.488412	0.508382	0.427011	0.771071	0.749843	0.658168	0.797902	0.82417	0.638742
ENSRNOG00000001344	6209	8382	8438	9521	8946	10191	1876	76.0778	98.4472	97.1034	97.3479	105.906	118.668	128.86	153.247	159.859	159.034	171.692	177.51
ENSRNOG00000001345	2496	2512	2137	2609	2114	2401	1764	32.5248	31.3769	26.1537	28.3696	26.6154	29.7334	55.0904	48.8426	43.0563	46.3464	43.1479	44.4766
ENSRNOG00000001346	4334	6077	5464	6236	5624	6224	1173	84.9298	114.151	100.564	101.973	106.481	115.911	143.854	177.692	165.555	166.59	172.624	173.384
ENSRNOG00000001347	237	244	295	289	256	201	2955	1.84357	1.81937	2.15522	1.87593	1.92402	1.4859	3.12263	2.83211	3.5481	3.06465	3.11915	2.22268
ENSRNOG00000001348	12729	16467	15575	18627	15423	16969	1230	237.88	294.984	273.37	290.479	278.477	301.372	402.92	459.184	450.043	474.546	451.457	450.805
ENSRNOG00000001349	6701	8042	8056	8843	7312	7200	2484	62.0094	71.3348	70.0158	68.2849	65.3748	63.3187	105.031	111.043	115.265	111.555	105.983	94.715
ENSRNOG00000001350	1290	1193	1639	1852	1477	1111	3257	9.10419	8.0707	10.864	10.9069	10.0714	7.45157	15.4206	12.5632	17.8851	17.8182	16.3274	11.1464
ENSRNOG00000001351	3273	4234	4290	5162	4711	4524	2579	29.1718	36.1733	35.9115	38.3923	40.5684	38.3197	49.4111	56.3089	59.1203	62.7202	65.768	57.3204
ENSRNOG00000001352	2547	1394	2646	3180	2641	1218	12776	4.58251	2.40412	4.47119	4.77429	4.59092	2.08259	7.76183	3.74236	7.36081	7.79961	7.44263	3.11523
ENSRNOG00000001353	354	313	402	418	397	332	1362	5.97441	5.06356	6.37202	5.88676	6.47351	5.32491	10.1194	7.88215	10.4901	9.61701	10.4946	7.96524
ENSRNOG00000001355	4262	3717	3734	4259	3833	3554	2093	46.8073	39.1302	38.5153	39.0315	40.672	37.0937	79.2819	60.9117	63.4068	63.7645	65.936	55.4864
ENSRNOG00000001357	669	926	1018	1018	856	1054	1262	12.1853	16.1674	17.4147	15.4727	15.064	18.2445	20.6394	25.1669	28.6694	25.2772	24.4212	27.291
ENSRNOG00000001369	6	0	6	20	9	0	2032	0.067873	0	0.0637464	0.188792	0.098366	0	0.114963	0	0.104944	0.308423	0.159467	0
ENSRNOG00000001375	4	0	0	0	0	0	2207	0.0416607	0	0	0	0	0	0.0705647	0	0	0	0	0
ENSRNOG00000001376	1608	1925	1702	1784	1454	1618	1777	20.8002	23.8689	20.6776	19.2568	18.172	19.8904	35.2313	37.1553	34.0411	31.4592	29.4598	29.7529
ENSRNOG00000001377	4597	4397	4867	6073	4663	4464	3252	32.4933	29.7917	32.3101	35.8203	31.845	29.9864	55.0369	46.3749	53.1914	58.5185	51.6259	44.8551
ENSRNOG00000001378	1027	822	605	585	537	608	1374	17.1812	13.1818	9.50597	8.16669	8.67988	9.66648	29.1014	20.5193	15.6495	13.3417	14.0715	14.4596
ENSRNOG00000001383	229	322	280	332	277	237	2665	1.97518	2.66224	2.26824	2.38956	2.30839	1.94269	3.34556	4.14416	3.73415	3.90375	3.74227	2.90596
ENSRNOG00000001385	6297	8063	8006	9469	8129	8434	2190	66.0935	81.1225	78.9222	82.9348	82.4364	84.1281	111.949	126.279	129.928	135.488	133.643	125.843
ENSRNOG00000001387	1887	1960	2211	2540	1998	1947	3103	13.9785	13.9176	15.3828	15.7011	14.3001	13.7068	23.6766	21.6647	25.3243	25.6503	23.1828	20.5032
ENSRNOG00000001388	17	38	50	43	62	44	1415	0.276161	0.59172	0.762854	0.582893	0.973109	0.679278	0.467759	0.921095	1.25587	0.952254	1.57757	1.01609
ENSRNOG00000001389	6	4	8	0	10	4	1969	0.0700446	0.0447613	0.0877147	0	0.112793	0.0443778	0.118641	0.0696774	0.144403	0	0.182855	0.0663823
ENSRNOG00000001396	2374	2223	2023	2267	1955	2282	1003	54.4063	48.8346	43.5435	43.3538	43.2884	49.7011	92.1531	76.0179	71.6846	70.8258	70.1777	74.3452
ENSRNOG00000001397	1751	1710	2017	2434	2006	1781	4295	9.37114	8.77247	10.1384	10.8701	10.3727	9.05841	15.8728	13.6556	16.6907	17.7582	16.8159	13.55
ENSRNOG00000001402	2415	1865	1870	2257	1859	1716	3059	18.1471	13.4335	13.1975	14.1524	13.4967	12.2543	30.7374	20.9111	21.7267	23.1203	21.8803	18.3306
ENSRNOG00000001404	1134	1195	1241	1443	820	1247	2907	8.9668	9.05757	9.21626	9.52134	6.26462	9.37072	15.1879	14.0994	15.1725	15.5547	10.156	14.0171
ENSRNOG00000001407	35	34	51	90	28	78	3041	0.264558	0.246349	0.362061	0.567679	0.204488	0.560312	0.448107	0.383478	0.596053	0.927399	0.331509	0.838139
ENSRNOG00000001408	192	236	220	258	227	193	1914	2.30584	2.71681	2.48147	2.58556	2.63397	2.20276	3.90561	4.2291	4.08518	4.22395	4.27009	3.29498
ENSRNOG00000001409	10999	16797	16522	17501	15795	18193	1624	155.681	227.895	219.637	206.706	216.003	244.72	263.692	354.751	361.583	337.69	350.176	366.063
ENSRNOG00000001410	2791	2258	3535	3991	3136	2044	3939	16.2871	12.6307	19.3745	19.4345	17.6814	11.3356	27.587	19.6614	31.8959	31.7495	28.6644	16.9564
ENSRNOG00000001414	1401	1206	1312	1527	1171	1069	3063	10.5138	8.67539	9.2473	9.56245	8.49055	7.62399	17.8082	13.5045	15.2236	15.6219	13.7646	11.4043
ENSRNOG00000001415	2462	3244	2973	3589	3049	3629	1344	42.1074	53.1827	47.7555	51.2214	50.383	58.9847	71.3212	82.7864	78.6188	83.6787	81.6792	88.2319
ENSRNOG00000001416	6886	6653	7200	9606	7934	7635	2638	60.0014	55.5689	58.9231	69.8465	66.7949	63.2245	101.63	86.5008	97.0038	114.106	108.286	94.5741
ENSRNOG00000001417	7916	8611	8937	10729	9213	8947	2750	66.1671	68.9937	70.1596	74.8348	74.4037	71.0716	112.074	107.399	115.502	122.255	120.621	106.312
ENSRNOG00000001418	2137	2616	2352	2841	2274	2669	1233	39.8392	46.748	41.1815	44.1962	40.9594	47.2865	67.4794	72.77	67.7962	72.2019	66.4019	70.7332
ENSRNOG00000001419	27	40	45	44	37	30	2011	0.308618	0.438265	0.48309	0.419679	0.408616	0.325882	0.522735	0.682222	0.795301	0.685617	0.662434	0.487469
ENSRNOG00000001420	2185	2721	2600	2993	2775	3256	1237	40.6023	48.4672	45.3766	46.4103	49.8218	57.4998	68.772	75.446	74.7024	75.8189	80.7693	86.0107
ENSRNOG00000001424	1569	996	1423	1664	1484	948	4512	7.99324	4.86384	6.80869	7.07394	7.30451	4.58977	13.5389	7.57125	11.209	11.5565	11.8418	6.86558
ENSRNOG00000001425	897	809	935	1045	907	777	2806	7.34808	6.35257	7.19369	7.14341	7.1787	6.04902	12.4461	9.88868	11.8428	11.67	11.6378	9.04839
ENSRNOG00000001426	2145	2233	2277	2872	2604	2379	4077	12.0936	12.068	12.0573	13.512	14.1849	12.7469	20.4841	18.7856	19.8497	22.0742	22.9961	19.0674
ENSRNOG00000001427	2150	2273	2300	3043	2382	2086	4210	11.7389	11.8961	11.7943	13.8643	12.5657	10.8239	19.8832	18.518	19.4168	22.6496	20.371	16.1909
ENSRNOG00000001428	372	509	492	600	523	502	1905	4.48866	5.88724	5.57568	6.04134	6.09723	5.75652	7.60288	9.16432	9.17912	9.86954	9.88462	8.61086
ENSRNOG00000001429	1271	1497	1445	1718	1394	1524	2219	13.1661	14.8646	14.0585	14.8506	13.9518	15.003	22.3007	23.1389	23.1442	24.2609	22.6182	22.4422
ENSRNOG00000001430	3472	3980	3805	4574	3953	4557	728	109.627	120.459	112.837	120.515	120.593	136.741	185.686	187.512	185.761	196.882	195.501	204.543
ENSRNOG00000001431	4992	6546	7210	7864	6810	6854	2802	40.9521	51.475	55.5514	53.8335	53.9765	53.4352	69.3644	80.1282	91.453	87.946	87.5048	79.9308
ENSRNOG00000001432	7605	6510	6402	7073	5877	5866	2665	65.5951	53.8236	51.8617	50.9077	48.9761	48.0835	111.105	83.784	85.3786	83.1663	79.3984	71.9255
ENSRNOG00000001434	0	0	0	2	0	2	1322	0	0	0	0.0290185	0	0.0330484	0	0	0	0.0474066	0	0.0494352
ENSRNOG00000001435	92	156	177	170	155	178	1761	1.20087	1.95188	2.16991	1.85168	1.95478	2.20807	2.03404	3.03838	3.57227	3.02503	3.16902	3.30292
ENSRNOG00000001436	24105	25833	27754	32807	29096	26650	3465	159.909	164.271	172.922	181.61	186.49	168.014	270.853	255.711	284.678	296.691	302.331	251.323
ENSRNOG00000001439	604	510	670	705	644	554	3549	3.91201	3.16631	4.07565	3.81031	4.03001	3.41001	6.62615	4.92881	6.70965	6.22478	6.53331	5.10084
ENSRNOG00000001440	21271	19934	19160	24295	20078	22519	1319	370.691	332.996	313.602	353.304	338.066	372.954	627.875	518.355	516.276	577.182	548.061	557.882
ENSRNOG00000001441	3015	3395	3513	4198	3637	4231	1555	44.5683	48.1059	48.7726	51.7832	51.9444	59.438	75.4896	74.8836	80.2932	84.5966	84.2105	88.91
ENSRNOG00000001442	4238	4498	4628	5898	4890	4502	2438	39.9573	40.6513	40.9815	46.4032	44.5452	40.3388	67.6795	63.2795	67.4669	75.8074	72.2151	60.3406
ENSRNOG00000001443	645	492	616	687	579	595	1322	11.215	8.20016	10.0595	9.96787	9.72687	9.83189	18.9958	12.7647	16.5608	16.2842	15.7689	14.707
ENSRNOG00000001448	794	735	888	1049	841	623	7376	2.47439	2.19561	2.59908	2.72792	2.53222	1.84509	4.19112	3.41778	4.27881	4.45651	4.10514	2.75998
ENSRNOG00000001449	8922	5645	6432	8040	6111	4654	5506	37.2473	22.59	25.2196	28.0089	24.6492	18.4647	63.0894	35.1646	41.5184	45.7573	39.9603	27.6203
ENSRNOG00000001450	1769	2118	2169	2321	2111	2483	1572	25.8669	29.6867	29.7876	28.3204	29.8237	34.5045	43.8132	46.2116	49.0386	46.2661	48.3491	51.6134
ENSRNOG00000001452	301	277	359	443	316	317	2315	2.98872	2.63644	3.34789	3.67054	3.03153	2.9913	5.06227	4.10399	5.51156	5.99644	4.91461	4.47452
ENSRNOG00000001453	13628	12047	14621	15924	13665	10297	6833	45.8448	38.8469	46.1949	44.701	44.4145	32.9193	77.6517	60.4707	76.0495	73.0267	72.0031	49.2422
ENSRNOG00000001454	20538	24349	25145	28502	25366	24636	2685	175.826	199.814	202.179	203.614	209.814	200.437	297.813	311.039	332.842	332.638	340.142	299.822
ENSRNOG00000001455	1981	1588	2065	2033	2070	1409	6733	6.76309	5.19674	6.62124	5.7917	6.82791	4.57145	11.4553	8.08946	10.9004	9.46171	11.0692	6.83818
ENSRNOG00000001456	5697	4437	5190	5029	4567	3530	6206	21.101	15.7531	18.0544	15.5434	16.3435	12.4255	35.7408	24.522	29.7226	25.3928	26.4955	18.5866
ENSRNOG00000001457	1307	1642	1622	1930	1689	1822	1526	19.6875	23.7087	22.9469	24.2594	24.5811	26.0823	33.3466	36.9059	37.777	39.6318	39.85	39.015
ENSRNOG00000001465	991	798	999	829	786	447	1581	14.4082	11.1214	13.6415	10.0577	11.0412	6.17628	24.4046	17.3121	22.4577	16.431	17.8996	9.23876
ENSRNOG00000001470	1964	1969	2202	2565	2210	1961	3316	13.6143	13.0834	14.3361	14.8371	14.8014	12.9186	23.0599	20.3661	23.6012	24.2389	23.9956	19.3242
ENSRNOG00000001476	0	0	1	0	2	1	1796	0	0	0.0120205	0	0.0247315	0.0121631	0	0	0.019789	0	0.0400938	0.0181941
ENSRNOG00000001478	1312	1151	1386	1512	1265	991	3928	7.67771	6.45643	7.61763	7.38341	7.15229	5.51129	13.0045	10.0504	12.5407	12.062	11.595	8.24404
ENSRNOG00000001479	8548	7913	8744	9960	8180	7526	6271	31.3326	27.8031	30.1024	30.4649	28.9696	26.2167	53.0711	43.2795	49.5569	49.7695	46.9645	39.2162
ENSRNOG00000001480	1	3	4	0	1	0	2880	0.00798136	0.0229518	0.0299844	0	0.00771141	0	0.0135188	0.0357278	0.0493626	0	0.0125015	0
ENSRNOG00000001482	457	499	451	482	448	372	3094	3.3952	3.5536	3.14691	2.98816	3.21576	2.62648	5.75077	5.53169	5.18068	4.88166	5.21328	3.92881
ENSRNOG00000001483	1080	1667	1732	1713	1762	1783	2524	9.83566	14.5524	14.8145	13.018	15.504	15.4317	16.6596	22.6529	24.3887	21.2671	25.1345	23.0834
ENSRNOG00000001484	249	86	216	312	234	111	1239	4.61952	1.52938	3.76366	4.83015	4.19441	1.95706	7.82453	2.3807	6.19603	7.89085	6.79982	2.92745
ENSRNOG00000001488	6576	9161	8119	9705	8348	10440	1068	141.534	188.999	164.119	174.302	173.595	213.541	239.729	294.204	270.186	284.751	281.426	319.424
ENSRNOG00000001489	1137	898	678	969	777	794	1867	13.9986	10.5979	7.83995	9.95535	9.24278	9.29025	23.7108	16.4972	12.9067	16.2637	14.9841	13.8968
ENSRNOG00000001490	1942	3249	3172	3753	3696	4032	1134	39.3646	63.1285	60.3876	63.4808	72.3844	77.671	66.6755	98.2685	99.4148	103.707	117.347	116.184
ENSRNOG00000001492	68	81	151	127	128	93	3560	0.439064	0.50133	0.915703	0.684275	0.79852	0.570669	0.743685	0.780391	1.5075	1.11788	1.29453	0.853633
ENSRNOG00000001493	805	926	941	931	815	961	1903	9.72358	10.7216	10.6753	9.384	9.51141	11.0315	16.4698	16.6897	17.5744	15.3303	15.4196	16.5015
ENSRNOG00000001494	6179	6378	6021	7333	6122	6807	1537	92.4088	91.4322	84.5712	91.5134	88.4597	96.7461	156.522	142.327	139.228	149.503	143.408	144.717
ENSRNOG00000001499	9	31	22	9	17	17	570	0.362942	1.19833	0.833251	0.302862	0.662369	0.651517	0.614749	1.86537	1.37176	0.494776	1.07381	0.974568
ENSRNOG00000001500	1356	1887	1886	1988	1840	2246	1119	27.8547	37.1561	36.3864	34.0771	36.5186	43.8461	47.1802	57.8388	59.9022	55.6707	59.2026	65.587
ENSRNOG00000001501	4606	3859	3398	4179	3314	3928	1145	92.4672	74.2605	64.0687	70.0074	64.2796	74.9406	156.62	115.597	105.475	114.369	104.208	112.1
ENSRNOG00000001506	12340	15619	14558	18543	15813	16761	1944	145.911	177.03	161.671	182.962	180.653	188.345	247.143	275.572	266.156	298.899	292.867	281.736
ENSRNOG00000001510	0	2	1	0	1	0	453	0	0.0972793	0.0476573	0	0.0490262	0	0	0.151429	0.0784572	0	0.0794795	0
ENSRNOG00000001514	1458	1680	1491	1731	1476	1278	2330	14.3837	15.887	13.815	14.2501	14.0688	11.9819	24.3631	24.7304	22.7433	23.2799	22.8078	17.9231
ENSRNOG00000001515	36	26	49	44	40	20	1592	0.519791	0.359848	0.664479	0.530135	0.558011	0.274434	0.880419	0.560154	1.09392	0.866065	0.904628	0.410511
ENSRNOG00000001516	130	113	106	100	115	85	3033	0.985236	0.820909	0.754504	0.632418	0.842076	0.612206	1.66879	1.27786	1.24212	1.03316	1.36514	0.915766
ENSRNOG00000001517	4141	3995	3774	4142	3070	3402	1579	60.2826	55.7472	51.5998	50.3159	43.18	47.0656	102.106	86.7785	84.9475	82.1994	70.0018	70.4028
ENSRNOG00000001518	2907	2427	2962	3316	3002	2269	5964	11.2041	8.96646	10.722	10.6648	11.1789	8.3109	18.9774	13.9576	17.6514	17.4228	18.1228	12.4318
ENSRNOG00000001519	107	60	72	114	41	59	999	2.462	1.32335	1.55595	2.18885	0.911474	1.29014	4.17012	2.05998	2.56152	3.57586	1.47765	1.92985
ENSRNOG00000001520	164	138	153	141	83	100	2757	1.36734	1.10289	1.19807	0.980978	0.668602	0.792346	2.31599	1.7168	1.97236	1.60259	1.08391	1.18523
ENSRNOG00000001524	1422	1934	1576	1611	1596	1806	1638	19.9551	26.0154	20.7716	18.8651	21.6394	24.0855	33.7999	40.4967	34.1958	30.8193	35.081	36.0281
ENSRNOG00000001527	1124	855	1082	1120	1022	675	4433	5.82825	4.24969	5.26935	4.84615	5.12011	3.32627	9.87185	6.61524	8.67482	7.91701	8.30054	4.97558
ENSRNOG00000001528	129	122	123	155	107	109	1481	2.00218	1.81507	1.79299	2.00749	1.60456	1.60777	3.39129	2.82542	2.95176	3.27957	2.60125	2.40497
ENSRNOG00000001531	407	368	397	325	319	301	1206	7.7574	6.7234	7.10675	5.16908	5.87448	5.45218	13.1394	10.4659	11.6997	8.44456	9.5235	8.15562
ENSRNOG00000001547	633	469	801	693	692	378	1935	7.51955	5.34048	8.93675	6.86956	7.94239	4.26739	12.7366	8.31322	14.7124	11.2226	12.8759	6.38335
ENSRNOG00000001548	9002	9402	8368	9009	8176	8420	2307	89.6934	89.7969	78.3073	74.9042	78.7081	79.7289	151.922	139.782	128.915	122.369	127.599	119.262
ENSRNOG00000001551	2849	3994	3409	3760	3148	4459	909	72.044	96.8128	80.9638	79.3416	76.9125	107.158	122.028	150.703	133.289	129.618	124.688	160.292
ENSRNOG00000001554	153	148	141	111	112	116	1819	1.93343	1.79274	1.67346	1.17049	1.36745	1.39308	3.27483	2.79066	2.75497	1.91219	2.21686	2.08383
ENSRNOG00000001555	2024	2728	2602	2756	2698	2919	1322	35.1924	45.4676	42.4917	39.9875	45.3249	48.2341	59.6086	70.7767	69.9531	65.3264	73.4791	72.1507
ENSRNOG00000001557	287	209	305	313	269	144	1614	4.0874	2.8532	4.07966	3.71978	3.70148	1.94899	6.92322	4.4414	6.71625	6.07689	6.0007	2.91539
ENSRNOG00000001559	1595	2303	2245	2510	2083	2413	1212	30.2501	41.8678	39.9891	39.7236	38.1692	43.4917	51.2375	65.1732	65.8331	64.8951	61.8785	65.0568
ENSRNOG00000001571	1623	2099	1857	1787	1608	1662	2248	16.5955	20.5733	17.8338	15.2477	15.886	16.1505	28.1094	32.0253	29.3593	24.9097	25.7539	24.1587
ENSRNOG00000001573	289	226	254	197	195	170	4754	1.39736	1.04746	1.15346	0.794848	0.910965	0.781162	2.36684	1.63052	1.89891	1.29852	1.47682	1.1685
ENSRNOG00000001575	19465	16114	17345	16687	12936	13147	3089	144.846	114.941	121.223	103.619	93.0054	92.9737	245.339	178.922	199.566	169.278	150.777	139.074
ENSRNOG00000001582	949	648	998	1118	963	558	3606	6.04936	3.95948	5.97493	5.94693	5.93098	3.38034	10.2464	6.16349	9.83639	9.71531	9.6151	5.05646
ENSRNOG00000001585	1402	1096	1268	1006	858	714	7910	4.07419	3.05297	3.46075	2.43949	2.409	1.97185	6.90083	4.75238	5.69736	3.98531	3.90539	2.94958
ENSRNOG00000001592	8978	12836	11391	11683	11063	12972	2521	81.8608	112.188	97.5477	88.8911	97.4599	112.405	138.655	174.636	160.59	145.219	157.999	168.14
ENSRNOG00000001593	455	433	471	376	332	363	1521	6.87625	6.2726	6.68528	4.74172	4.84769	5.21349	11.647	9.76419	11.0058	7.74639	7.8589	7.79858
ENSRNOG00000001596	13471	18271	15763	18753	16521	20924	726	426.513	554.516	468.738	495.463	505.389	629.592	722.426	863.184	771.673	809.422	819.319	941.773
ENSRNOG00000001597	1216	704	888	790	764	473	1853	15.0844	8.37117	10.3458	8.17765	9.15681	5.57618	25.5498	13.0309	17.0321	13.3596	14.8447	8.34111
ENSRNOG00000001598	1199	1201	1094	973	870	891	2885	9.55306	9.17246	8.18652	6.4691	6.6973	6.74657	16.1809	14.2782	13.4773	10.5684	10.8574	10.0918
ENSRNOG00000001599	195	231	237	258	182	226	2145	2.08966	2.37287	2.38533	2.30712	1.88439	2.30161	3.53946	3.6937	3.92692	3.76906	3.0549	3.44286
ENSRNOG00000001602	1751	1726	1901	1711	1906	1517	7247	5.55389	5.24773	5.66307	4.52865	5.84105	4.57276	9.40715	8.16883	9.32298	7.39831	9.4693	6.84015
ENSRNOG00000001603	463	442	494	533	425	517	1186	8.97358	8.21157	8.99229	8.62024	7.95848	9.52264	15.1994	12.7825	14.8038	14.0826	12.902	14.2444
ENSRNOG00000001607	0	0	0	0	0	2	4400	0	0	0	0	0	0.00992953	0	0	0	0	0	0.014853
ENSRNOG00000001608	216	225	264	236	187	230	3354	1.48033	1.47811	1.6993	1.34966	1.23824	1.49801	2.50738	2.3009	2.79751	2.2049	2.00739	2.2408
ENSRNOG00000001609	210	178	243	267	206	213	3227	1.49586	1.21537	1.62568	1.58705	1.41773	1.44189	2.53367	1.8919	2.67632	2.5927	2.29838	2.15684
ENSRNOG00000001611	20812	34259	28636	32213	28845	38333	509	939.865	1483.02	1214.57	1213.92	1258.57	1645.15	1591.94	2308.52	1999.52	1983.14	2040.36	2460.89
ENSRNOG00000001613	812	811	942	752	817	736	4883	3.82242	3.65951	4.16478	2.95398	3.71588	3.29263	6.4744	5.69655	6.85638	4.82583	6.02405	4.92526
ENSRNOG00000001616	400	364	268	239	319	232	4876	1.88567	1.64485	1.18659	0.94018	1.45296	1.03938	3.19394	2.56044	1.95345	1.53594	2.35548	1.55476
ENSRNOG00000001618	2050	2272	2570	3089	2583	2257	3615	13.0351	13.8481	15.348	16.3903	15.8687	13.6388	22.0788	21.5565	25.2671	26.7763	25.7258	20.4015
ENSRNOG00000001620	962	889	1113	1270	1102	828	6587	3.35704	2.97374	3.64784	3.69822	3.71552	2.74596	5.68614	4.62905	6.00535	6.04167	6.02347	4.10753
ENSRNOG00000001621	637	581	715	836	710	460	3877	3.7767	3.30194	3.98142	4.13607	4.06714	2.59187	6.39696	5.13994	6.55452	6.75696	6.59349	3.87704
ENSRNOG00000001623	2140	1620	1703	1943	1720	1430	5166	9.52201	6.90954	7.11686	7.21432	7.39435	6.0469	16.1283	10.7557	11.7163	11.7858	11.9875	9.04523
ENSRNOG00000001628	2496	2659	2285	2414	2066	2628	652	87.9967	89.8586	75.66	71.0177	70.3734	88.05	149.048	139.878	124.557	116.019	114.087	131.709
ENSRNOG00000001629	2511	2960	3015	3328	2869	3112	2500	23.0874	26.088	26.0361	25.5341	25.4869	27.1926	39.1054	40.6096	42.8626	41.7142	41.3184	40.6759
ENSRNOG00000001632	1220	882	1295	976	947	604	9340	3.00249	2.0807	2.9933	2.00438	2.2518	1.41267	5.08561	3.23891	4.92781	3.27449	3.65053	2.11314
ENSRNOG00000001633	6363	4937	4090	5031	4250	4523	2245	65.1501	48.4547	39.331	42.9848	42.0435	44.011	110.351	75.4266	64.7497	70.2229	68.1594	65.8337
ENSRNOG00000001634	0	0	0	3	0	1	2736	0	0	0	0.0210321	0	0.00798427	0	0	0	0.0343594	0	0.0119432
ENSRNOG00000001640	2021	1607	1877	1560	1645	1378	1683	27.6027	21.0388	24.0773	17.7794	21.7074	17.8861	46.7533	32.7498	39.6379	29.0457	35.1913	26.7549
ENSRNOG00000001642	1604	1788	1854	1539	1678	1270	3798	9.70775	10.3729	10.5386	7.7725	9.81213	7.30466	16.4429	16.1469	17.3494	12.6977	15.9071	10.9266
ENSRNOG00000001643	3504	3985	3447	4183	3957	4757	1004	80.2231	87.4547	74.12	79.9155	87.5303	103.502	135.882	136.136	122.022	130.555	141.901	154.824
ENSRNOG00000001644	12	0	7	2	9	4	1266	0.21788	0	0.119369	0.0303021	0.157883	0.0690204	0.369044	0	0.196515	0.0495036	0.255954	0.103244
ENSRNOG00000001645	0	8	0	0	0	0	3958	0	0.0445352	0	0	0	0	0	0.0693253	0	0	0	0
ENSRNOG00000001647	1971	2306	2565	2860	2269	2313	3614	12.5363	14.0592	15.3224	15.1794	13.9435	13.981	21.2338	21.8851	25.2249	24.7981	22.6047	20.9134
ENSRNOG00000001654	1227	1655	1630	1540	1802	1476	2750	10.2561	13.2603	12.7963	10.7415	14.5529	11.7248	17.3717	20.6416	21.0662	17.548	23.5926	17.5385
ENSRNOG00000001657	2668	2757	2675	2744	2649	2839	2006	30.572	30.2827	28.7886	26.238	29.3276	30.9162	51.7827	47.1393	47.394	42.8641	47.5449	46.2458
ENSRNOG00000001662	2626	1955	2302	2424	2078	1670	2838	21.2692	15.1783	17.5114	16.3831	16.2614	12.8545	36.0257	23.6272	28.8286	26.7646	26.3625	19.2284
ENSRNOG00000001679	6	0	6	0	5	0	1861	0.0741095	0	0.0696038	0	0.0596691	0	0.125526	0	0.114587	0	0.0967335	0
ENSRNOG00000001680	544	502	619	618	603	490	1392	8.98315	7.94609	9.60018	8.51581	9.62064	7.68968	15.2156	12.3692	15.8046	13.912	15.5966	11.5026
ENSRNOG00000001681	1766	2313	2345	2317	2208	2222	2098	19.3488	24.2918	24.1304	21.1835	23.3733	23.1361	32.7729	37.8136	39.7254	34.6068	37.8919	34.608
ENSRNOG00000001682	3298	2196	2928	2455	2122	1596	6003	12.6285	8.06033	10.5301	7.84441	7.85061	5.80786	21.3901	12.547	17.3354	12.8152	12.7271	8.68765
ENSRNOG00000001684	384	514	535	442	405	381	1424	6.19855	7.9532	8.11095	5.95373	6.31642	5.84476	10.4991	12.3803	13.3529	9.72642	10.24	8.74285
ENSRNOG00000001686	1246	970	1551	1719	1583	794	2823	10.1456	7.57094	11.8612	11.68	12.4536	6.14414	17.1845	11.7852	19.5268	19.0812	20.1894	9.19068
ENSRNOG00000001687	826	724	1012	726	791	644	3726	5.09573	4.28139	5.86362	3.73741	4.71476	3.77567	8.63112	6.66459	9.65314	6.10569	7.6434	5.64782
ENSRNOG00000001689	384	564	591	480	439	542	1853	4.76349	6.70645	6.88557	4.9687	5.26157	6.38962	8.06837	10.4395	11.3356	8.11721	8.52987	9.55789
ENSRNOG00000001691	42	70	96	63	79	97	1416	0.681797	1.08924	1.46365	0.853403	1.23905	1.49644	1.15482	1.69556	2.40957	1.39418	2.00871	2.23845
ENSRNOG00000001692	1413	1185	1176	1189	1005	1048	2034	15.9684	12.8368	12.482	11.2126	10.9734	11.2554	27.0471	19.9823	20.5488	18.3177	17.7897	16.8364
ENSRNOG00000001699	733	955	1105	1100	1167	1183	1699	9.91699	12.3851	14.041	12.4187	15.2547	15.2105	16.7973	19.2791	23.1153	20.288	24.7304	22.7525
ENSRNOG00000001700	2873	2255	2593	2761	2327	2036	3399	19.4291	14.6179	16.4695	15.5809	15.2045	13.0851	32.909	22.7548	27.1133	25.454	24.6489	19.5733
ENSRNOG00000001701	739	1125	1319	1349	1229	1500	1153	14.7328	21.4987	24.697	22.4419	23.6727	28.4193	24.9543	33.4658	40.658	36.6626	38.3774	42.5109
ENSRNOG00000001706	407	408	429	499	416	307	9374	0.998019	0.959012	0.988008	1.02106	0.985586	0.715426	1.69044	1.49284	1.62653	1.66808	1.5978	1.07017
ENSRNOG00000001707	665	808	910	965	866	808	4509	3.39009	3.94839	4.35702	4.1051	4.26544	3.91456	5.74211	6.14623	7.17285	6.70637	6.91498	5.85557
ENSRNOG00000001708	9504	5671	6230	7403	6243	4574	4621	47.2759	27.0404	29.1058	30.729	30.0043	21.6228	80.0757	42.0922	47.9163	50.201	48.6419	32.3443
ENSRNOG00000001709	22477	22938	23129	25634	22915	24400	1806	286.082	279.851	276.482	272.255	281.792	295.137	484.563	435.628	455.166	444.774	456.831	441.479
ENSRNOG00000001710	6080	6063	6404	7655	7240	6404	2521	55.437	52.9912	54.8411	58.2437	63.7811	55.4919	93.899	82.4883	90.2837	95.1509	103.4	83.0073
ENSRNOG00000001711	4435	5224	4798	5910	5349	5485	2976	34.2555	38.6776	34.8061	38.0918	39.9177	40.262	58.0217	60.2071	57.3005	62.2294	64.7132	60.2257
ENSRNOG00000001712	6530	4875	4471	5693	4874	4922	1421	105.63	75.5909	67.9264	76.8465	76.1759	75.6657	178.916	117.668	111.826	125.542	123.494	113.184
ENSRNOG00000001714	8	0	0	2	0	0	4284	0.0429249	0	0	0.00895483	0	0	0.0727061	0	0	0.0146292	0	0
ENSRNOG00000001715	96	146	130	167	132	123	3756	0.587509	0.856478	0.747215	0.852841	0.780503	0.71537	0.995121	1.33323	1.23012	1.39326	1.26532	1.07008
ENSRNOG00000001717	3222	3004	3552	3732	3338	2567	3243	22.8375	20.4099	23.6458	22.0735	22.8594	17.2914	38.682	31.771	38.9275	36.0608	37.0589	25.8653
ENSRNOG00000001719	26937	34951	36826	42446	38037	38804	2946	210.177	261.406	269.867	276.364	286.747	287.737	355.997	406.916	444.276	451.486	464.865	430.409
ENSRNOG00000001720	199	238	170	234	211	231	1444	3.16778	3.6316	2.54161	3.10832	3.2452	3.49459	5.36557	5.65311	4.1842	5.07796	5.261	5.22736
ENSRNOG00000001724	225	157	296	224	246	53	790	6.54673	4.37886	8.08896	5.43873	6.91567	1.46555	11.0888	6.81632	13.3167	8.88509	11.2114	2.19223
ENSRNOG00000001726	24	47	21	38	41	18	2013	0.274054	0.51445	0.225218	0.36209	0.452341	0.195335	0.464192	0.800814	0.370771	0.591535	0.733319	0.292191
ENSRNOG00000001727	4645	4571	4565	5123	4768	4535	2640	40.4437	38.1501	37.3306	37.2218	40.1105	37.5253	68.5034	59.3861	61.4565	60.8081	65.0258	56.1321
ENSRNOG00000001728	4484	5041	5352	5690	4698	4719	2384	43.2343	46.5907	48.4661	45.7808	43.7656	43.2409	73.2301	72.525	79.7886	74.7906	70.9512	64.6817
ENSRNOG00000001729	1459	1527	1919	2413	1979	1517	1179	28.4453	28.5374	35.139	39.2573	37.2785	28.1076	48.1805	44.4225	57.8485	64.1334	60.4345	42.0446
ENSRNOG00000001730	2358	1678	2742	2365	2210	1232	3695	14.6689	10.0061	16.0207	12.277	13.2832	7.28363	24.8462	15.576	26.3745	20.0566	21.5343	10.8952
ENSRNOG00000001733	5793	5709	5208	5911	5163	5566	1980	67.2524	63.5307	56.785	57.2628	57.9113	61.4086	113.912	98.8945	93.4839	93.5484	93.8837	91.8578
ENSRNOG00000001736	2947	3538	3746	4039	3548	3562	2261	29.9605	34.4783	35.768	34.265	34.8505	34.4148	50.7469	53.6704	58.8841	55.9776	56.4984	51.4791
ENSRNOG00000001738	35369	26646	36908	42640	34425	25017	4800	169.376	122.315	166	170.393	159.279	113.853	286.887	190.401	273.281	278.366	258.218	170.307
ENSRNOG00000001739	75	53	55	68	77	63	4197	0.410763	0.278244	0.282912	0.310776	0.407453	0.327909	0.695749	0.433126	0.465752	0.507704	0.660549	0.490501
ENSRNOG00000001742	266	332	349	372	310	338	3203	1.90895	2.28386	2.35232	2.22773	2.14947	2.30521	3.23337	3.55516	3.87257	3.63937	3.48464	3.44824
ENSRNOG00000001746	1148	1126	1135	1359	1136	1237	1839	14.3493	13.491	13.3242	14.1747	13.719	14.694	24.3047	21.0007	21.9354	23.1568	22.2408	21.9799
ENSRNOG00000001747	4357	4042	4224	4410	3824	3488	5559	18.0161	16.021	16.4042	15.2166	15.2773	13.7066	30.5155	24.9389	27.0059	24.8589	24.7671	20.503
ENSRNOG00000001748	516	520	545	526	464	633	790	15.0138	14.5032	14.8935	12.7713	13.0442	17.5036	25.4304	22.5764	24.5189	20.8641	21.1468	26.1827
ENSRNOG00000001750	1393	1443	1553	1942	1626	1359	3267	9.80102	9.73209	10.2624	11.4019	11.0534	9.08702	16.6009	15.1494	16.8948	18.6269	17.9194	13.5928
ENSRNOG00000001752	14	11	8	10	16	0	2472	0.130181	0.0980467	0.0698666	0.0775941	0.143747	0	0.220501	0.152624	0.11502	0.126763	0.233037	0
ENSRNOG00000001754	548	872	680	637	706	763	1459	8.63365	13.1689	10.0619	8.37454	10.7467	11.4241	14.6236	20.4993	16.5647	13.6812	17.4222	17.0886
ENSRNOG00000001756	183	190	198	231	253	159	1149	3.661	3.64353	3.72026	3.85628	4.8902	3.02293	6.20099	5.67167	6.12458	6.29989	7.92782	4.52184
ENSRNOG00000001757	0	2	0	0	0	0	2321	0	0.0189864	0	0	0	0	0	0.0295551	0	0	0	0
ENSRNOG00000001758	767	1309	1087	1205	1161	1424	883	19.9666	32.6639	26.5764	26.176	29.201	35.229	33.8193	50.846	43.7522	42.7629	47.3396	52.6972
ENSRNOG00000001762	2732	2831	3398	3714	3280	2572	4300	14.6043	14.5064	17.0601	16.5672	16.9407	13.0663	24.7367	22.5813	28.0857	27.0654	27.4637	19.5452
ENSRNOG00000001764	1918	1803	1962	2408	1758	1901	4130	10.675	9.6191	10.256	11.1836	9.45355	10.055	18.0813	14.9735	16.8842	18.2704	15.3258	15.0408
ENSRNOG00000001765	0	4	0	7	3	2	1603	0	0.0549813	0	0.0837609	0.0415637	0.0272551	0	0.0855862	0	0.136838	0.0673815	0.0407694
ENSRNOG00000001766	4278	3767	4008	3828	3748	3333	4787	20.5422	17.3389	18.0756	15.3386	17.3885	15.2098	34.7942	26.9904	29.7574	25.0582	28.1896	22.7515
ENSRNOG00000001767	147	126	166	179	180	88	741	4.56004	3.74663	4.83635	4.63353	5.39486	2.59427	7.72377	5.83217	7.96197	7.56965	8.74596	3.88063
ENSRNOG00000001769	7321	5840	6878	8326	6451	5675	4283	39.2909	30.0437	34.6691	37.2877	33.4507	28.9447	66.5507	46.7673	57.0749	60.9157	54.2291	43.2968
ENSRNOG00000001770	459	498	482	607	564	447	3101	3.40236	3.53848	3.35562	3.7546	4.03928	3.14889	5.7629	5.50814	5.52429	6.13377	6.54833	4.71025
ENSRNOG00000001773	2545	2377	2447	2868	2552	1960	2086	28.0442	25.1075	25.3249	26.3719	27.1702	20.5255	47.5011	39.0834	41.6918	43.083	44.0473	30.7029
ENSRNOG00000001774	551	353	597	621	507	280	2310	5.48288	3.36706	5.57944	5.15652	4.87441	2.64787	9.28688	5.24131	9.1853	8.42404	7.90222	3.96081
ENSRNOG00000001781	173	100	163	178	157	130	4383	0.907285	0.50271	0.802868	0.778979	0.795526	0.647923	1.53676	0.782539	1.32174	1.27259	1.28968	0.969192
ENSRNOG00000001782	561	703	718	720	655	622	4037	3.19428	3.83694	3.83967	3.42098	3.60337	3.36576	5.41046	5.97275	6.32116	5.58875	5.84165	5.03465
ENSRNOG00000001783	6011	6719	6511	6729	6367	5975	1984	69.6425	74.6194	70.849	65.0558	71.2721	65.7881	117.96	116.156	116.637	106.28	115.544	98.4089
ENSRNOG00000001785	10763	11114	12844	17346	14949	13526	3897	63.4852	62.8389	71.1538	85.378	85.1938	75.8211	107.531	97.8177	117.139	139.479	138.113	113.417
ENSRNOG00000001786	3194	3266	2834	3481	2997	2803	2423	30.3006	29.6997	25.2508	27.5567	27.47	25.2709	51.3229	46.2317	41.5697	45.0185	44.5335	37.8014
ENSRNOG00000001789	2378	1445	1810	1638	1523	1018	2974	18.3798	10.7057	13.1391	10.5645	11.3733	7.47753	31.1316	16.665	21.6306	17.2589	18.4379	11.1852
ENSRNOG00000001792	5217	6011	6686	7537	6903	7015	2567	46.7158	51.5952	56.23	56.3183	59.7225	59.6971	79.1271	80.3153	92.5702	92.0054	96.82	89.2976
ENSRNOG00000001793	913	616	893	798	726	396	6224	3.37187	2.18072	3.09749	2.45929	2.59056	1.38988	5.71125	3.3946	5.09933	4.01767	4.19972	2.07904
ENSRNOG00000001794	0	4	0	0	0	0	3212	0	0.0274393	0	0	0	0	0	0.0427132	0	0	0	0
ENSRNOG00000001795	9902	11753	13354	18164	16489	14772	3889	58.5267	66.5885	74.1313	89.5881	94.1635	82.976	99.1323	103.655	122.041	146.357	152.654	124.119
ENSRNOG00000001796	247	163	236	258	253	142	3467	1.63762	1.03591	1.46956	1.42739	1.62066	0.894717	2.77379	1.61254	2.4193	2.33188	2.62736	1.33836
ENSRNOG00000001797	3834	5334	5113	5991	5729	6060	1686	52.2714	69.7082	65.4706	68.1583	75.4653	78.5175	88.537	108.511	107.783	111.348	122.342	117.45
ENSRNOG00000001803	12964	14578	14639	16560	14787	15412	1927	154.642	166.688	164.005	164.837	170.422	174.714	261.931	259.474	269.998	269.289	276.281	261.346
ENSRNOG00000001804	219	91	227	254	252	74	6174	0.815355	0.324761	0.793756	0.789122	0.906484	0.261828	1.38104	0.505536	1.30674	1.28916	1.46956	0.391654
ENSRNOG00000001806	10	14	4	12	0	4	1527	0.150532	0.202012	0.0565521	0.150737	0	0.0572232	0.254971	0.314461	0.0931004	0.246254	0	0.0855971
ENSRNOG00000001807	764	741	882	874	774	498	3552	4.94413	4.59657	5.36073	4.71971	4.83943	3.06272	8.37434	7.15522	8.82524	7.71044	7.84551	4.58136
ENSRNOG00000001808	2721	2194	2466	2510	2212	2035	2760	22.6615	17.5152	19.2891	17.4438	17.7993	16.1067	38.3839	27.265	31.7552	28.4974	28.8555	24.0931
ENSRNOG00000001811	2225	2022	2057	1931	1933	1924	2921	17.5093	15.2524	15.203	12.6802	14.6969	14.3888	29.6571	23.7425	25.0284	20.7153	23.8261	21.5234
ENSRNOG00000001813	1520	1265	1468	1166	1031	767	2639	13.2396	10.5618	12.0092	8.47493	8.67652	6.34903	22.4251	16.441	19.7705	13.8452	14.0661	9.49717
ENSRNOG00000001815	7324	9385	9150	8891	8856	9502	2319	72.5967	89.1707	85.1821	73.5405	84.8131	89.5088	122.964	138.807	140.233	120.141	137.496	133.891
ENSRNOG00000001816	1652	2497	2274	2241	2047	2700	1183	32.0992	46.5075	41.4986	36.3357	38.429	49.8575	54.3695	72.3955	68.3182	59.3605	62.2997	74.5791
ENSRNOG00000001817	1192	1516	1463	1571	1393	1484	2047	13.3853	16.3181	15.4296	14.7209	15.1133	15.8368	22.6719	25.4015	25.4014	24.0491	24.5011	23.6894
ENSRNOG00000001820	1253	1655	1603	1689	1476	1612	794	36.2744	45.9268	43.5854	40.8024	41.285	44.3502	61.4413	71.4916	71.7536	66.6576	66.9297	66.3411
ENSRNOG00000001821	0	0	0	0	0	3	2039	0	0	0	0	0	0.0321407	0	0	0	0	0	0.0480775
ENSRNOG00000001823	3811	4069	4333	2295	4262	3778	4191	20.9021	21.3924	22.3202	10.5037	22.5851	19.6923	35.4039	33.3003	36.7453	17.1595	36.6141	29.4566
ENSRNOG00000001825	503	562	537	638	476	400	2379	4.86007	5.20512	4.87313	5.14403	4.44364	3.67297	8.23197	8.10251	8.02252	8.40363	7.20387	5.49419
ENSRNOG00000001828	3285	3621	3938	4450	3891	3631	4613	16.369	17.2955	18.4298	18.5035	18.7329	17.1947	27.7257	26.9229	30.3405	30.2285	30.369	25.7206
ENSRNOG00000001829	1131	1001	933	841	730	839	3276	7.93575	6.73254	6.14845	4.92412	4.94886	5.59461	13.4415	10.4802	10.1221	8.04438	8.02291	8.36866
ENSRNOG00000001833	7438	6088	6044	6997	5602	5228	3339	51.2046	40.1742	39.0783	40.195	37.2609	34.2035	86.7301	62.5368	64.3337	65.6653	60.406	51.1631
ENSRNOG00000001834	819	1031	929	1109	1043	1186	1214	15.5072	18.7124	16.5206	17.5222	19.0806	21.3411	26.2661	29.1285	27.1974	28.6255	30.9328	31.923
ENSRNOG00000001840	4	0	8	5	8	1	1074	0.0856101	0	0.16081	0.0892982	0.165429	0.0203398	0.145006	0	0.264738	0.145884	0.268188	0.0304252
ENSRNOG00000001842	1732	1873	1397	1955	1612	2218	2238	17.7892	18.4402	13.4761	16.7557	15.9967	21.6497	30.1313	28.7048	22.1854	27.3733	25.9333	32.3847
ENSRNOG00000001843	7941	5775	6279	6643	5432	4513	3389	53.8608	37.5465	39.9988	37.5984	35.5971	29.0901	91.2292	58.4464	65.8491	61.4233	57.7087	43.5143
ENSRNOG00000001844	1039	881	1232	1110	1027	664	3228	7.39863	6.01355	8.23958	6.59578	7.06583	4.49351	12.5318	9.36095	13.5646	10.7753	11.4549	6.7216
ENSRNOG00000001845	5173	4929	5571	5972	5113	5161	2958	40.1988	36.7155	40.6596	38.7256	38.3887	38.1142	68.0886	57.1529	66.9369	63.2648	62.2344	57.013
ENSRNOG00000001847	4223	4089	4439	4829	4493	4197	2443	39.7344	36.8793	39.2274	37.915	40.845	37.529	67.302	57.4078	64.5792	61.9405	66.2165	56.1376
ENSRNOG00000001849	6093	4184	5021	5570	4391	3527	1471	95.2111	62.6712	73.6895	72.6306	66.2944	52.3774	161.268	97.5566	121.313	118.654	107.474	78.3485
ENSRNOG00000001851	407	307	365	336	271	258	4364	2.14377	1.55004	1.80566	1.47683	1.37915	1.29148	3.63111	2.41285	2.97262	2.41266	2.23582	1.93185
ENSRNOG00000001852	2532	2290	2035	1854	1836	1886	1723	33.7791	29.2846	25.4981	20.6396	23.6654	23.9116	57.2148	45.5856	41.9769	33.7183	38.3655	35.768
ENSRNOG00000001854	1388	816	1412	1526	1464	802	3073	10.3824	5.85081	9.91973	9.52509	10.5805	5.70116	17.5856	9.10762	16.3306	15.5608	17.1527	8.52805
ENSRNOG00000001858	16	5	12	12	5	3	369	0.996696	0.298561	0.702074	0.623781	0.300933	0.177601	1.6882	0.464752	1.15581	1.01905	0.487862	0.265664
ENSRNOG00000001859	12544	18617	19050	20366	18435	20589	1064	270.996	385.529	386.528	367.148	384.793	422.712	459.012	600.13	636.333	599.798	623.813	632.312
ENSRNOG00000001860	177	150	127	151	167	119	1964	2.07158	1.68282	1.39602	1.47473	1.88843	1.3236	3.50883	2.61955	2.29823	2.40922	3.06146	1.9799
ENSRNOG00000001861	1925	3275	3238	3217	2945	3923	1410	31.382	51.1777	49.5776	43.7632	46.3866	60.7786	53.1547	79.6654	81.6185	71.4945	75.2003	90.9153
ENSRNOG00000001862	15063	12856	11729	15635	12296	13308	2631	131.601	107.665	96.2428	113.987	103.793	110.495	222.905	167.596	158.442	186.216	168.266	165.284
ENSRNOG00000001864	186	119	136	172	131	88	909	4.70347	2.88451	3.23	3.62946	3.20062	2.1148	7.96671	4.49015	5.31748	5.92933	5.18872	3.16342
ENSRNOG00000001867	3439	3448	3481	4352	3459	3439	3382	23.3737	22.4638	22.2207	24.6827	22.7145	22.2131	39.5903	34.968	36.5815	40.3233	36.8239	33.2274
ENSRNOG00000001868	2917	2474	2899	3452	2852	2307	5081	13.1964	10.7285	12.3176	13.0316	12.466	9.91859	22.352	16.7004	20.2782	21.2893	20.2094	14.8367
ENSRNOG00000001870	4157	4232	5026	5579	4915	4257	2805	34.0656	33.2431	38.6828	38.1505	38.915	33.1529	57.7002	51.7476	63.6825	62.3253	63.0876	49.5917
ENSRNOG00000001872	9	0	2	7	4	3	1143	0.180995	0	0.0377756	0.11747	0.0777213	0.0573359	0.306568	0	0.0621891	0.191908	0.125999	0.0857656
ENSRNOG00000001873	7	20	33	40	20	26	2286	0.0703868	0.192771	0.311649	0.33563	0.194303	0.248455	0.119221	0.300076	0.51306	0.548308	0.314997	0.371651
ENSRNOG00000001874	566	555	684	838	724	663	2353	5.52922	5.19708	6.2757	6.83123	6.83349	6.15521	9.36536	8.09	10.3315	11.16	11.0782	9.20724
ENSRNOG00000001875	4199	3965	4044	4835	4219	3666	3450	27.9767	25.3229	25.3058	26.8816	27.1592	23.2127	47.3867	39.4186	41.6603	43.9155	44.0295	34.7225
ENSRNOG00000001876	14	2	6	4	6	7	1300	0.247545	0.0338981	0.0996405	0.0590192	0.102502	0.117627	0.41929	0.0527672	0.164036	0.0964178	0.166173	0.175951
ENSRNOG00000001877	7023	5306	6203	7060	5672	5280	3243	49.7789	36.0503	41.2936	41.7575	38.8432	35.5663	84.3152	56.1174	67.9807	68.2179	62.9713	53.2016
ENSRNOG00000001878	28301	30857	32597	39261	34199	33036	2846	228.579	238.895	247.27	264.608	266.873	253.574	387.166	371.874	407.074	432.282	432.645	379.307
ENSRNOG00000001880	1149	2009	1758	1990	2016	2087	1509	17.5025	29.3345	25.1511	25.2954	29.6707	30.2124	29.6456	45.6634	41.4057	41.3242	48.101	45.193
ENSRNOG00000001884	18967	14701	12395	15592	13388	13664	1052	414.431	307.907	254.366	284.291	282.635	283.735	701.961	479.301	418.757	464.437	458.198	424.424
ENSRNOG00000001885	5399	5857	6049	6909	6042	5909	2396	51.7959	53.8613	54.5035	55.3102	56.0041	53.8739	87.7317	83.8428	89.7279	90.3585	90.7919	80.587
ENSRNOG00000001886	1427	1614	1575	1691	1475	1307	4538	7.22818	7.8366	7.4928	7.14753	7.21861	6.29162	12.243	12.1988	12.3352	11.6767	11.7026	9.41129
ENSRNOG00000001888	1054	1141	1211	1343	1082	933	3760	6.4435	6.68631	6.95319	6.85118	6.39095	5.42057	10.914	10.4082	11.4469	11.1925	10.3608	8.10834
ENSRNOG00000001889	5169	5867	5302	6642	5310	5759	1636	72.6261	79.0172	69.9656	77.874	72.0837	76.898	123.014	123.001	115.183	127.22	116.86	115.028
ENSRNOG00000001890	702	821	906	973	883	818	2201	7.33139	8.21886	8.88661	8.47949	8.90978	8.11867	12.4179	12.7938	14.6298	13.8527	14.4442	12.1443
ENSRNOG00000001891	396	564	689	651	607	677	1588	5.7321	7.82559	9.36692	7.86335	8.48915	9.313	9.70901	12.1816	15.4205	12.8461	13.7623	13.9308
ENSRNOG00000001892	21	25	23	30	13	11	1855	0.260222	0.296951	0.267677	0.310209	0.155642	0.129539	0.440763	0.462246	0.440671	0.506778	0.252321	0.19377
ENSRNOG00000001893	693	1009	986	1020	833	1065	1802	8.83991	12.3374	11.8127	10.8573	10.2664	12.9106	14.973	19.205	19.447	17.7372	16.6434	19.3122
ENSRNOG00000001908	0	2	0	0	2	0	3632	0	0.0121331	0	0	0.0122295	0	0	0.0188869	0	0	0.0198261	0
ENSRNOG00000001911	99	137	166	125	185	108	1331	1.70973	2.26794	2.69251	1.80139	3.08688	1.77254	2.89592	3.53037	4.43262	2.94288	5.00434	2.65145
ENSRNOG00000001923	4	4	0	4	0	0	5992	0.0153447	0.0147088	0	0.0128046	0	0	0.0259907	0.0228963	0	0.0209184	0	0
ENSRNOG00000001926	45	44	45	32	19	49	3301	0.313355	0.293695	0.294303	0.185944	0.12783	0.324266	0.530759	0.457177	0.484504	0.30377	0.207234	0.485052
ENSRNOG00000001928	643	616	667	837	578	503	3395	4.35352	3.99788	4.24145	4.72893	3.78107	3.23653	7.37397	6.22327	6.9826	7.7255	6.12973	4.84135
ENSRNOG00000001930	921	603	746	665	519	425	1172	18.0635	11.3365	13.7417	10.8836	9.83481	7.9216	30.5958	17.6468	22.6226	17.7801	15.9438	11.8495
ENSRNOG00000001931	208	241	174	201	150	169	1122	4.26128	4.73274	3.34799	3.43621	2.9691	3.29037	7.21773	7.36719	5.51172	5.61363	4.8134	4.92189
ENSRNOG00000001956	87	55	72	127	86	59	4445	0.449901	0.272634	0.349694	0.548036	0.429688	0.289956	0.76204	0.424393	0.575694	0.895308	0.696594	0.433729
ENSRNOG00000001958	2351	2249	2173	2180	1908	2124	2548	21.2091	19.4482	18.4115	16.411	16.6305	18.2099	35.9239	30.2738	30.3104	26.8101	26.9608	27.2391
ENSRNOG00000001963	0	2	0	2	0	0	2928	0	0.0150504	0	0.0131019	0	0	0	0.0234281	0	0.0214042	0	0
ENSRNOG00000001964	2970	2839	3061	3316	3237	2678	2105	32.432	29.7168	31.3935	30.2162	34.152	27.7914	54.9331	46.2584	51.6823	49.3632	55.3661	41.5716
ENSRNOG00000001971	745	405	759	409	533	198	3213	5.32985	2.77737	5.09987	2.44168	3.68419	1.34619	9.02767	4.32336	8.3958	3.9889	5.97268	2.01369
ENSRNOG00000001979	3718	4208	4201	5177	4695	4760	2156	39.6397	43.0047	42.0661	46.0581	48.363	48.2291	67.1414	66.9429	69.2524	75.2437	78.4043	72.1433
ENSRNOG00000001982	3949	2808	3069	3260	2730	2083	6436	14.1039	9.61324	10.2946	9.7158	9.42047	7.07008	23.8892	14.9644	16.9477	15.8724	15.2721	10.5758
ENSRNOG00000001989	3807	2966	3243	2543	2421	2151	2868	30.5122	22.7867	24.4116	17.0076	18.7474	16.3837	51.6813	35.4707	40.1882	27.7848	30.3927	24.5075
ENSRNOG00000001990	10	14	12	4	14	12	4080	0.056339	0.0756061	0.0634964	0.0188051	0.0762068	0.0642499	0.0954267	0.117692	0.104533	0.0307214	0.123544	0.0961079
ENSRNOG00000001991	8323	12415	11188	13481	12673	14260	823	232.461	332.381	293.481	314.195	341.984	378.505	393.741	517.398	483.152	513.29	554.412	566.184
ENSRNOG00000001992	7478	6815	7647	8011	7395	6737	4245	40.4927	35.3734	38.8903	36.1981	38.6889	34.6689	68.5864	55.0637	64.0242	59.1357	62.7211	51.8593
ENSRNOG00000001996	2516	1952	2139	1645	1682	1715	2968	19.4857	14.4912	15.5588	10.6311	12.586	12.6227	33.0048	22.5576	25.614	17.3677	20.404	18.8816
ENSRNOG00000002001	2258	1580	2029	2216	1781	1278	5524	9.39592	6.3022	7.92969	7.69472	7.16038	5.05392	15.9148	9.81027	13.0545	12.5706	11.6082	7.55989
ENSRNOG00000002005	0	0	4	0	0	0	3940	0	0	0.0219175	0	0	0	0	0	0.0360823	0	0	0
ENSRNOG00000002012	309	290	377	341	198	280	2212	3.21102	2.88869	3.67946	2.95697	1.98795	2.76519	5.4388	4.49666	6.05741	4.8307	3.2228	4.13629
ENSRNOG00000002013	444	410	438	649	451	364	5792	1.76207	1.55971	1.63258	2.14928	1.72931	1.37285	2.98459	2.42791	2.68767	3.51121	2.8035	2.05358
ENSRNOG00000002021	9402	7241	9499	8034	7530	5227	9244	23.3792	17.2595	22.1843	16.6705	18.0909	12.3522	39.5996	26.8668	36.5215	27.2341	29.3284	18.477
ENSRNOG00000002026	414	340	332	324	381	260	1411	6.74439	5.30934	5.07971	4.40448	5.99686	4.0253	11.4236	8.26474	8.36261	7.19546	9.7219	6.02122
ENSRNOG00000002028	7962	9015	9203	9907	8710	8954	2264	80.8379	87.736	87.7568	83.9349	85.4413	86.3957	136.923	136.574	144.472	137.122	138.514	129.235
ENSRNOG00000002032	1036	1062	986	1269	1050	1063	2610	9.12407	8.96546	8.15576	9.32606	8.9346	8.89701	15.4543	13.956	13.4266	15.2357	14.4844	13.3086
ENSRNOG00000002035	304	324	345	397	363	318	1857	3.76297	3.84434	4.01084	4.10068	4.34131	3.74082	6.3737	5.98426	6.60295	6.69914	7.03798	5.59568
ENSRNOG00000002036	1459	1532	1619	1429	1415	1074	2757	12.1643	12.2436	12.6776	9.94197	11.3984	8.50979	20.6039	19.059	20.8709	16.2419	18.4788	12.7293
ENSRNOG00000002039	1157	965	1213	957	1029	871	5821	4.56883	3.65274	4.49874	3.15349	3.92594	3.26868	7.73866	5.686	7.40618	5.15175	6.3646	4.88943
ENSRNOG00000002040	393	334	401	488	440	289	3189	2.83274	2.30771	2.71467	2.93523	3.06425	1.97968	4.79809	3.59227	4.46911	4.79519	4.96765	2.96129
ENSRNOG00000002041	3160	2495	3053	3539	2856	2244	4148	17.5113	13.2532	15.8897	16.3651	15.2913	11.8178	29.6605	20.6305	26.1589	26.7351	24.7898	17.6776
ENSRNOG00000002042	6	0	0	0	0	0	2408	0.0572749	0	0	0	0	0	0.0970119	0	0	0	0	0
ENSRNOG00000002044	319	499	425	469	454	450	1199	6.11562	9.17002	7.6524	7.50293	8.40936	8.19869	10.3586	14.2744	12.598	12.2573	13.6329	12.264
ENSRNOG00000002045	164	173	180	258	213	210	3913	0.963392	0.974148	0.993095	1.2647	1.20892	1.17236	1.63179	1.5164	1.63491	2.0661	1.95985	1.75367
ENSRNOG00000002050	0	0	0	0	0	4	1102	0	0	0	0	0	0.0792921	0	0	0	0	0	0.118609
ENSRNOG00000002051	1696	1510	1596	1588	1530	1363	6907	5.64424	4.817	4.98852	4.40999	4.91958	4.3108	9.56019	7.49834	8.21248	7.20447	7.97545	6.44829
ENSRNOG00000002052	2782	2444	2766	3174	2952	2325	5069	12.6155	10.6235	11.7803	12.0105	12.9336	10.0196	21.3681	16.537	19.3937	19.6212	20.9675	14.9878
ENSRNOG00000002053	2132	1254	2616	3058	2532	1145	11571	4.23531	2.3879	4.88084	5.06925	4.85981	2.16165	7.17375	3.7171	8.03522	8.28147	7.87854	3.2335
ENSRNOG00000002054	201	206	212	136	142	167	2303	2.00619	1.97089	1.98733	1.13272	1.36937	1.58407	3.39807	3.06797	3.27169	1.85049	2.21997	2.36952
ENSRNOG00000002055	2197	1040	1890	2212	1982	1983	2478	20.3797	9.24742	16.466	17.1222	17.7635	17.4813	34.519	14.3949	27.1076	27.9721	28.7975	26.1493
ENSRNOG00000002061	2843	2092	2589	2949	2600	1592	8390	7.78904	5.494	6.6619	6.74202	6.88236	4.14508	13.193	8.55219	10.9673	11.0142	11.1574	6.20039
ENSRNOG00000002069	2154	2432	2555	2606	2598	2387	4062	12.1892	13.1921	13.5793	12.3058	14.2045	12.837	20.646	20.5353	22.3554	20.1037	23.0278	19.2022
ENSRNOG00000002070	276	286	271	260	247	314	1110	5.71551	5.67717	5.27077	4.49291	4.94197	6.17957	9.68091	8.83732	8.67715	7.33992	8.01174	9.24368
ENSRNOG00000002072	267	288	243	377	292	264	1956	3.1377	3.24424	2.68204	3.697	3.31543	2.9484	5.31462	5.05011	4.41538	6.03967	5.37486	4.41035
ENSRNOG00000002073	4	9	12	0	3	0	3240	0.0283782	0.0612049	0.0799584	0	0.0205638	0	0.0480668	0.0952741	0.131634	0	0.0333372	0
ENSRNOG00000002074	292	195	352	398	298	186	4240	1.58302	1.01335	1.79228	1.8005	1.56091	0.958293	2.68131	1.57742	2.95058	2.94143	2.53048	1.43346
ENSRNOG00000002075	1408	1150	1139	965	987	739	4468	7.24367	5.67118	5.50349	4.14277	4.90603	3.61312	12.2693	8.828	9.06028	6.76791	7.95348	5.40467
ENSRNOG00000002079	13	22	14	21	16	16	3040	0.0982967	0.159455	0.099422	0.132502	0.116889	0.114974	0.166494	0.248214	0.163676	0.216464	0.189496	0.171983
ENSRNOG00000002080	2375	2182	2474	3120	2648	2064	7362	7.41544	6.53052	7.25491	8.12897	7.98819	6.12442	12.5602	10.1657	11.9436	13.28	12.9502	9.16119
ENSRNOG00000002085	6	2	0	0	4	19	2660	0.0518488	0.0165667	0	0	0.0333968	0.156035	0.0878213	0.0257885	0	0	0.0541416	0.233405
ENSRNOG00000002089	2244	2487	2344	2226	1842	1856	2471	20.8747	22.1764	20.4792	17.2794	16.5555	16.408	35.3574	34.5208	33.7144	28.2288	26.8392	24.5439
ENSRNOG00000002091	2618	2164	2351	2381	2150	1925	6274	9.59167	7.59979	8.08977	7.27934	7.61062	6.70251	16.2463	11.8301	13.318	11.892	12.3381	10.0259
ENSRNOG00000002093	14	0	15	2	19	14	6045	0.0532355	0	0.0535702	0.00634615	0.0698045	0.0505921	0.0901699	0	0.0881913	0.0103675	0.113165	0.075678
ENSRNOG00000002094	3246	3370	3117	3462	3171	3212	2305	32.3703	32.2142	29.194	28.8093	30.5528	30.4408	54.8287	50.146	48.0614	47.0649	49.5312	45.5347
ENSRNOG00000002097	79	102	175	139	176	161	1835	0.989601	1.22477	2.05887	1.45297	2.13011	1.91664	1.67618	1.90652	3.38948	2.37367	3.45326	2.867
ENSRNOG00000002100	6665	6536	6420	7011	6066	5608	4095	37.4124	35.1679	33.8461	32.84	32.8984	29.9161	63.3689	54.7439	55.7201	53.6496	53.3337	44.7499
ENSRNOG00000002101	6629	7334	7275	7896	7282	7154	1964	77.5846	82.2788	79.9686	77.1157	82.3446	79.5717	131.412	128.079	131.65	125.981	133.494	119.027
ENSRNOG00000002104	4597	2853	3354	4197	3525	2690	4941	21.386	12.7226	14.6547	16.293	15.8442	11.8929	36.2234	19.8045	24.1257	26.6174	25.6861	17.79
ENSRNOG00000002105	427	496	496	541	444	506	2917	3.36481	3.74657	3.67091	3.55744	3.38044	3.78936	5.6993	5.83207	6.04333	5.81168	5.48024	5.66829
ENSRNOG00000002106	919	1168	1103	1176	1019	1075	5247	4.026	4.90479	4.53829	4.29906	4.3131	4.47557	6.81922	7.635	7.47128	7.02323	6.99224	6.69477
ENSRNOG00000002110	184	194	160	175	156	179	1766	2.39495	2.42047	1.95595	1.90075	1.96182	2.21418	4.05655	3.76781	3.22003	3.10519	3.18044	3.31208
ENSRNOG00000002112	635	598	630	627	583	425	6048	2.41341	2.1786	2.24883	1.98853	2.14083	1.53507	4.08782	3.39131	3.7022	3.2486	3.47064	2.29623
ENSRNOG00000002115	25478	35426	31537	39689	33244	38676	656	892.752	1189.89	1037.87	1160.5	1125.47	1287.92	1512.14	1852.23	1708.63	1895.86	1824.58	1926.53
ENSRNOG00000002116	3148	6865	5772	7023	7343	10112	348	207.934	434.66	358.076	387.098	468.62	634.759	352.197	676.611	589.492	632.389	759.709	949.502
ENSRNOG00000002120	0	0	0	2	0	0	2105	0	0	0	0.0182245	0	0	0	0	0	0.0297727	0	0
ENSRNOG00000002121	5292	4124	4305	5286	4482	4075	3148	38.6415	28.8651	29.5234	32.2084	31.6201	28.2777	65.4508	44.9326	48.6037	52.6179	51.2614	42.2991
ENSRNOG00000002122	326	218	187	276	200	216	6827	1.09763	0.703583	0.591343	0.775454	0.650618	0.691155	1.85916	1.09523	0.973515	1.26683	1.05476	1.03386
ENSRNOG00000002125	6359	7096	6611	7444	5846	6313	2671	54.7248	58.5367	53.4344	53.4576	48.6084	51.6313	92.6926	91.1207	87.9679	87.332	78.8021	77.2325
ENSRNOG00000002127	13	10	10	17	13	7	432	0.691718	0.510041	0.49974	0.754818	0.668322	0.353969	1.17163	0.793951	0.822711	1.23312	1.08346	0.529483
ENSRNOG00000002128	4889	5481	6193	6082	5666	4946	4036	27.8444	29.9225	33.1267	28.9049	31.1782	26.7704	47.1627	46.5786	54.5357	47.2211	50.545	40.0443
ENSRNOG00000002129	1274	730	966	1029	902	515	2731	10.723	5.88966	7.63631	7.22721	7.33518	4.11943	18.1626	9.16809	12.5715	11.8069	11.8915	6.16203
ENSRNOG00000002135	732	692	662	610	561	580	3809	4.41743	4.00298	3.7521	3.07182	3.27098	3.32635	7.48221	6.23121	6.177	5.01833	5.3028	4.97571
ENSRNOG00000002137	840	987	937	1109	960	823	3300	5.85106	6.5901	6.1299	6.44606	6.46076	5.448	9.9105	10.2584	10.0915	10.5307	10.4739	8.14937
ENSRNOG00000002139	4	9	13	21	27	4	6775	0.0135713	0.0292699	0.0414249	0.0594548	0.0885076	0.0128974	0.0229869	0.0455628	0.0681969	0.0971294	0.143485	0.0192925
ENSRNOG00000002141	10781	9802	9702	9465	7347	8162	2444	101.397	88.3695	85.7014	74.2842	66.7629	72.9536	171.747	137.56	141.088	121.356	108.234	109.127
ENSRNOG00000002142	1179	882	1163	1487	1047	819	1972	13.7428	9.85486	12.7321	14.4638	11.7914	9.07253	23.2775	15.3405	20.9606	23.629	19.1158	13.5711
ENSRNOG00000002144	1264	1399	1394	1434	1306	1464	3413	8.51295	9.03171	8.81768	8.05916	8.49832	9.37036	14.4192	14.0591	14.5163	13.166	13.7772	14.0166
ENSRNOG00000002145	124	158	156	134	111	128	2878	0.990376	1.20964	1.1702	0.893081	0.856561	0.971562	1.67749	1.88297	1.92648	1.459	1.38863	1.45331
ENSRNOG00000002146	455	527	535	509	586	419	4851	2.156	2.39369	2.38095	2.01263	2.68283	1.88684	3.65183	3.72612	3.9197	3.28797	4.3493	2.82241
ENSRNOG00000002151	173	242	293	335	237	321	1406	2.82833	3.79244	4.49894	4.57021	3.7436	4.98736	4.79061	5.90347	7.4065	7.46621	6.06899	7.46032
ENSRNOG00000002152	654	690	688	657	551	588	4268	3.52227	3.56216	3.4801	2.95269	2.86717	3.00957	5.966	5.54501	5.72921	4.82372	4.64815	4.50185
ENSRNOG00000002153	149	147	185	96	113	93	5873	0.58317	0.551501	0.680048	0.313537	0.427311	0.345919	0.987771	0.858489	1.11955	0.512215	0.692742	0.517441
ENSRNOG00000002159	821	995	956	1111	797	950	3048	6.19152	7.19278	6.77128	6.99159	5.80724	6.80863	10.4872	11.1966	11.1474	11.4219	9.41448	10.1847
ENSRNOG00000002161	0	6	2	8	0	2	7452	0	0.0177406	0.00579409	0.0205918	0	0.00586285	0	0.0276157	0.00953867	0.0336401	0	0.00876991
ENSRNOG00000002163	3202	2518	2738	2748	2729	2335	4987	14.7588	11.1251	11.8528	10.5695	12.1532	10.2282	24.9984	17.3178	19.513	17.267	19.7023	15.2998
ENSRNOG00000002164	36	35	56	31	38	69	708	1.1688	1.08924	1.70759	0.839857	1.192	2.12896	1.9797	1.69556	2.81116	1.37205	1.93243	3.18459
ENSRNOG00000002165	1230	1178	1039	998	942	1158	1445	19.5662	17.9625	15.523	13.2477	14.478	17.5062	33.1411	27.9611	25.5552	21.6423	23.4712	26.1866
ENSRNOG00000002171	169	107	147	82	108	113	4312	0.900901	0.546756	0.735981	0.364764	0.556251	0.572468	1.52594	0.851104	1.21163	0.595903	0.901775	0.856323
ENSRNOG00000002175	833	346	807	810	505	175	9419	2.03287	0.809394	1.84968	1.64952	1.19073	0.405868	3.44326	1.25994	3.04509	2.69477	1.93037	0.607115
ENSRNOG00000002177	474	542	506	484	524	571	1816	5.99973	6.57616	6.01537	5.11218	6.40828	6.86865	10.1623	10.2367	9.90297	8.35161	10.3889	10.2744
ENSRNOG00000002178	825	1100	1075	1198	1109	1291	809	23.4409	29.9594	28.6872	28.4044	30.4445	34.8601	39.7041	46.636	47.227	46.4033	49.3556	52.1454
ENSRNOG00000002180	946	850	936	907	863	713	5822	3.73498	3.21688	3.47082	2.98822	3.29204	2.67528	6.32629	5.00754	5.71392	4.88175	5.33693	4.0018
ENSRNOG00000002181	517	527	641	612	530	586	3864	3.07555	3.00512	3.58137	3.03802	3.04625	3.31293	5.20935	4.6779	5.89592	4.96312	4.93846	4.95563
ENSRNOG00000002182	5978	4424	5298	6249	5483	3907	4252	32.3171	22.9251	26.8996	28.1899	28.6386	20.0725	54.7385	35.6861	44.2843	46.053	46.4278	30.0254
ENSRNOG00000002185	969	916	738	917	805	854	2108	10.5663	9.57444	7.55812	8.34403	8.48108	8.84991	17.8971	14.904	12.4428	13.6314	13.7492	13.2381
ENSRNOG00000002186	2142	2537	2397	2802	2476	2597	1393	35.3458	40.129	37.1488	38.5828	39.4753	40.726	59.8685	62.4665	61.1572	63.0315	63.996	60.9199
ENSRNOG00000002188	1035	784	801	899	749	795	1608	14.7953	10.7428	10.7541	10.7238	10.3448	10.8002	25.0602	16.7227	17.7042	17.5192	16.7706	16.1555
ENSRNOG00000002191	2663	2789	2950	3336	2476	2606	2577	23.7534	23.8464	24.7136	24.8307	21.3384	22.0908	40.2334	37.1203	40.6854	40.5651	34.5931	33.0444
ENSRNOG00000002192	2808	2489	2777	2726	2688	2305	3680	17.5396	14.9027	16.2913	14.2087	16.2221	13.6828	29.7084	23.1982	26.82	23.2123	26.2987	20.4673
ENSRNOG00000002194	2788	3193	3291	3872	3451	3407	1776	36.0844	39.6136	40.0049	41.8186	43.1547	41.9064	61.1195	61.6642	65.8591	68.3177	69.9609	62.6855
ENSRNOG00000002196	282	340	334	392	319	361	396	16.369	18.9179	18.2087	18.9875	17.8905	19.9142	27.7258	29.4484	29.9766	31.0193	29.0034	29.7886
ENSRNOG00000002199	1493	1836	1746	2071	1693	1709	1871	18.3424	21.6216	20.1464	21.2316	20.096	19.9535	31.0682	33.6571	33.1666	34.6854	32.5789	29.8474
ENSRNOG00000002200	23	25	25	26	15	16	864	0.611904	0.637551	0.624675	0.577214	0.38557	0.404536	1.03644	0.992439	1.02839	0.942975	0.625073	0.605124
ENSRNOG00000002202	40	37	51	72	83	38	2304	0.399068	0.353841	0.477876	0.599414	0.800058	0.36029	0.675939	0.550804	0.786717	0.979244	1.29703	0.538938
ENSRNOG00000002203	1331	907	1082	1027	872	798	4311	7.09691	4.63573	5.41848	4.56951	4.49226	4.04368	12.0207	7.21617	8.92031	7.46506	7.28269	6.04871
ENSRNOG00000002205	4380	6033	5679	6407	5756	6298	1347	74.7439	98.6858	91.019	91.2355	94.9029	102.138	126.601	153.618	149.843	149.049	153.853	152.782
ENSRNOG00000002207	1216	1166	1101	1020	987	998	6196	4.51119	4.14644	3.83622	3.15766	3.53779	3.5186	7.64104	6.45453	6.31549	5.15857	5.73534	5.26329
ENSRNOG00000002208	1230	711	862	1063	890	612	7766	3.64063	2.01726	2.39628	2.6255	2.54518	1.72149	6.16649	3.14015	3.94494	4.2892	4.12616	2.57509
ENSRNOG00000002210	1120	1275	1240	1397	1179	1348	1594	16.151	17.6242	16.7943	16.8107	16.4267	18.4737	27.3565	27.4346	27.648	27.4631	26.6305	27.6337
ENSRNOG00000002212	15	19	11	19	32	28	1297	0.26584	0.322777	0.183097	0.28099	0.547944	0.471595	0.450279	0.502448	0.301428	0.459044	0.888307	0.705433
ENSRNOG00000002214	708	818	716	840	766	705	3321	4.90042	5.42717	4.65449	4.85163	5.12255	4.63737	8.30031	8.44816	7.66258	7.92595	8.30449	6.93679
ENSRNOG00000002215	765	705	962	1261	1003	733	8016	2.19368	1.93785	2.59087	3.01741	2.77888	1.99755	3.71564	3.01654	4.26529	4.92945	4.50502	2.98803
ENSRNOG00000002216	1208	1339	1301	1558	1349	1470	1590	17.4638	18.5555	17.6648	18.7952	18.8426	20.1963	29.5801	28.8842	29.0811	30.7051	30.547	30.2105
ENSRNOG00000002218	2875	3167	3642	3455	2458	2891	1933	34.1881	36.0998	40.6758	34.2841	28.2407	32.6714	57.9077	56.1945	66.9636	56.0089	45.7829	48.8713
ENSRNOG00000002223	0	0	0	1	0	0	249	0	0	0	0.0770331	0	0	0	0	0	0.125847	0	0
ENSRNOG00000002225	1390	1417	1745	2085	1600	1298	2146	14.8886	14.5489	17.5547	18.636	16.5583	13.2128	25.2183	22.6474	28.8999	30.4451	26.8438	19.7644
ENSRNOG00000002227	4627	4873	5446	5850	5064	4232	5264	20.2047	20.3971	22.3352	21.3166	21.365	17.5623	34.2227	31.751	36.7699	34.8242	34.6363	26.2705
ENSRNOG00000002229	52	22	44	54	36	13	4850	0.246451	0.099947	0.195857	0.213564	0.164849	0.0585535	0.417438	0.155582	0.322435	0.348893	0.267248	0.087587
ENSRNOG00000002232	1286	573	1018	1436	1211	362	4908	6.0229	2.5724	4.47787	5.61212	5.47981	1.61122	10.2016	4.00431	7.37181	9.16834	8.88368	2.41014
ENSRNOG00000002238	0	2	0	0	0	0	3276	0	0.0134516	0	0	0	0	0	0.0209394	0	0	0	0
ENSRNOG00000002240	6038	6807	7088	8086	6808	6922	2665	52.0793	56.2791	57.4188	58.1987	56.7347	56.7395	88.2117	87.6064	94.5273	95.0774	91.9762	84.8736
ENSRNOG00000002241	2934	3402	2156	3972	2117	3491	2958	22.7998	25.3411	15.7354	25.7566	15.8946	25.7812	38.6182	39.447	25.9049	42.0777	25.7677	38.5647
ENSRNOG00000002244	134	154	237	278	181	157	6514	0.472853	0.520909	0.785468	0.818604	0.617102	0.526506	0.800916	0.810869	1.2931	1.33733	1.00042	0.787571
ENSRNOG00000002246	6273	5408	5902	5873	5013	5080	2318	62.2058	51.4058	54.9685	48.5986	48.0298	47.8742	105.364	80.0204	90.4933	79.3939	77.8641	71.6124
ENSRNOG00000002247	831	1014	1015	986	855	836	2363	8.08363	9.45503	9.27321	8.00369	8.03579	7.72848	13.692	14.7181	15.2663	13.0754	13.0273	11.5606
ENSRNOG00000002248	1019	711	1287	1246	969	550	10144	2.30905	1.54436	2.73903	2.35606	2.12149	1.18442	3.91106	2.40402	4.50921	3.84901	3.43928	1.77171
ENSRNOG00000002251	23007	16542	18580	23668	18383	16298	4553	116.153	80.0533	88.1	99.7105	89.6695	78.1966	196.74	124.614	145.037	162.894	145.369	116.97
ENSRNOG00000002253	191	270	167	292	252	273	1854	2.36806	3.2088	1.94462	3.021	3.01868	3.21665	4.01101	4.99495	3.20138	4.9353	4.89377	4.81162
ENSRNOG00000002254	2078	2233	2196	1924	1803	1527	4872	9.80409	10.0988	9.7309	7.57486	8.21892	6.84673	16.6061	15.7202	16.0198	12.3748	13.3242	10.2416
ENSRNOG00000002255	6778	8229	6814	7002	5693	7395	1558	100.001	116.377	94.4197	86.2048	81.1521	103.686	169.381	181.158	155.441	140.83	131.561	155.099
ENSRNOG00000002256	69	46	46	37	70	40	2059	0.770304	0.492255	0.482313	0.344685	0.755036	0.42438	1.30474	0.766265	0.794022	0.563101	1.22404	0.634807
ENSRNOG00000002258	700	647	682	743	673	661	2981	5.39766	4.78224	4.93913	4.78084	5.01394	4.84385	9.14252	7.44423	8.13117	7.8103	8.12842	7.24565
ENSRNOG00000002262	1460	1542	1512	1592	1496	1730	1687	19.8933	20.1399	19.3493	18.1011	19.6944	22.4018	33.6952	31.3507	31.8543	29.5712	31.9278	33.5096
ENSRNOG00000002265	79	78	91	101	101	90	4990	0.363911	0.344416	0.393703	0.388238	0.449518	0.393997	0.616391	0.536132	0.648144	0.634252	0.728742	0.589359
ENSRNOG00000002267	789	942	875	995	890	1029	1093	16.593	18.9898	17.2829	17.4614	18.0841	20.5658	28.1052	29.5603	28.4524	28.5262	29.3172	30.7633
ENSRNOG00000002270	4897	4965	5211	4973	4406	4033	2001	56.2538	54.6715	56.2214	47.6703	48.9016	44.0284	95.2825	85.1039	92.556	77.8775	79.2776	65.8596
ENSRNOG00000002271	2081	1677	1860	1798	1594	1395	4791	9.98424	7.71251	8.38136	7.19847	7.38904	6.36062	16.9113	12.0056	13.798	11.7599	11.9789	9.5145
ENSRNOG00000002272	812	974	1091	1034	976	839	3081	6.05806	6.96556	7.64471	6.43733	7.03533	5.94869	10.2611	10.8429	12.5853	10.5165	11.4054	8.89833
ENSRNOG00000002273	843	999	886	1011	944	909	1953	9.92189	11.2707	9.79398	9.92947	10.7348	10.1675	16.8057	17.5445	16.1236	16.2214	17.4029	15.209
ENSRNOG00000002275	6958	5400	5433	5560	4881	4703	2162	73.9772	55.0335	54.2515	49.3283	50.1394	47.5194	125.302	85.6674	89.313	80.586	81.2842	71.0816
ENSRNOG00000002278	440	395	422	457	409	456	3197	3.16358	2.72235	2.84969	2.74189	2.84123	3.11583	5.35846	4.23772	4.69138	4.47934	4.6061	4.6608
ENSRNOG00000002289	4644	4032	4126	4737	3981	3503	2476	43.1133	35.8805	35.9755	36.6969	35.7082	30.9059	73.025	55.8531	59.2256	59.9506	57.8888	46.2304
ENSRNOG00000002291	115	58	123	71	71	51	5403	0.489251	0.236528	0.491471	0.252058	0.291843	0.206199	0.828692	0.368189	0.809098	0.411779	0.473126	0.308442
ENSRNOG00000002292	10302	10802	10723	10572	9552	9648	1700	139.297	140.005	136.174	119.285	124.788	123.977	235.941	217.938	224.181	194.872	202.301	185.45
ENSRNOG00000002294	318	389	520	529	526	261	3290	2.22178	2.60521	3.41221	3.08416	3.55072	1.73299	3.76323	4.05538	5.61744	5.03849	5.75629	2.59228
ENSRNOG00000002301	8146	7164	7619	7251	7062	6130	3845	48.6987	41.0533	42.7789	36.1725	40.7904	34.827	82.4856	63.9053	70.4259	59.0938	66.1279	52.0957
ENSRNOG00000002305	211	215	156	230	223	163	3998	1.21313	1.18491	0.842383	1.10347	1.23876	0.890628	2.0548	1.84448	1.3868	1.80271	2.00824	1.33224
ENSRNOG00000002309	0	11	0	20	4	9	2161	0	0.112157	0	0.177522	0.0411085	0.0909786	0	0.174588	0	0.290012	0.0666436	0.13609
ENSRNOG00000002312	2195	1382	1817	2226	1700	1042	4407	11.4488	6.90961	8.90102	9.68856	8.56706	5.16507	19.392	10.7558	14.6535	15.8279	13.8886	7.72614
ENSRNOG00000002314	3154	2519	3235	3278	2708	2052	8478	8.55141	6.54672	8.23775	7.41639	7.09384	5.28732	14.4843	10.1909	13.5616	12.1159	11.5003	7.90901
ENSRNOG00000002318	645	385	743	722	659	372	3918	3.78412	2.16514	4.09404	3.53468	3.73549	2.0741	6.40952	3.37034	6.73993	5.77449	6.05584	3.10253
ENSRNOG00000002319	7974	12504	12915	12883	12763	13568	3337	54.9274	82.5622	83.5538	74.0522	84.942	88.82	93.0358	128.52	137.553	120.977	137.705	132.861
ENSRNOG00000002320	495	649	636	612	539	578	1384	8.22126	10.3323	9.92085	8.48188	8.64926	9.12311	13.9251	16.0837	16.3325	13.8566	14.0219	13.6468
ENSRNOG00000002321	154	119	114	135	125	122	468	7.56387	5.6026	5.2588	5.53305	5.93185	5.69463	12.8116	8.72125	8.65745	9.03917	9.61651	8.51828
ENSRNOG00000002323	226	228	203	225	179	189	1227	4.23383	4.09429	3.57174	3.51734	3.23992	3.36487	7.17123	6.37335	5.88007	5.74617	5.25245	5.03333
ENSRNOG00000002336	312	348	229	266	187	197	4419	1.62293	1.73518	1.11877	1.15461	0.939818	0.973853	2.74891	2.70105	1.8418	1.88625	1.5236	1.45673
ENSRNOG00000002338	853	724	1053	1064	1069	603	3048	6.43285	5.23374	7.45833	6.69582	7.78913	4.32169	10.8959	8.14706	12.2785	10.9387	12.6275	6.46458
ENSRNOG00000002339	4404	5303	5327	6296	4291	4587	4528	22.3568	25.805	25.3983	26.6708	21.0464	22.1296	37.8679	40.1692	41.8126	43.5711	34.1197	33.1025
ENSRNOG00000002340	39	101	111	88	83	183	303	2.95863	7.34459	7.90876	5.57079	6.08361	13.1935	5.01132	11.4329	13.02	9.10082	9.86254	19.7354
ENSRNOG00000002341	1815	1383	2132	2539	2026	1116	2433	17.1476	12.5247	18.9179	20.0169	18.4937	10.0201	29.0445	19.4965	31.1441	32.701	29.9813	14.9886
ENSRNOG00000002342	1863	2419	2349	2582	2461	2190	3398	12.6026	15.6856	14.9241	14.575	16.0848	14.079	21.3461	24.4169	24.5692	23.8108	26.076	21.06
ENSRNOG00000002343	51249	58396	50934	65709	57796	66923	1064	1107.17	1209.29	1033.46	1184.57	1206.37	1374	1875.31	1882.43	1701.36	1935.19	1955.73	2055.28
ENSRNOG00000002345	59	34	86	59	45	76	1866	0.726791	0.401473	0.994981	0.606481	0.535583	0.88972	1.23104	0.624949	1.63801	0.990789	0.868268	1.33088
ENSRNOG00000002347	393	387	394	378	308	266	5400	1.67289	1.57909	1.57518	1.34269	1.26673	1.07607	2.83354	2.45807	2.59318	2.19351	2.05357	1.60963
ENSRNOG00000002350	342	471	360	357	363	401	1107	7.10146	9.3748	7.02074	6.18582	7.28258	7.91313	12.0284	14.5932	11.5581	10.1056	11.8063	11.8368
ENSRNOG00000002352	1402	1641	1528	1727	1342	1589	1133	28.4438	31.913	29.1153	29.2374	26.3056	30.6369	48.1779	49.6771	47.9319	47.7643	42.6457	45.8281
ENSRNOG00000002353	2651	2586	3170	3586	3203	2587	4533	13.4429	12.5699	15.0974	15.1741	15.6927	12.467	22.7695	19.5668	24.8545	24.7894	25.4404	18.6487
ENSRNOG00000002358	2277	2675	2508	3285	2599	3292	2016	25.9622	29.2363	26.8575	31.2552	28.6314	35.6714	43.9747	45.5104	44.2148	51.0606	46.4161	53.359
ENSRNOG00000002364	798	961	1074	1230	1114	994	3400	5.39502	6.22778	6.81951	6.9391	7.27666	6.38644	9.13806	9.69442	11.2268	11.3362	11.7967	9.55313
ENSRNOG00000002368	3306	3697	3855	4720	3607	3340	3138	24.2169	25.9588	26.5216	28.8513	25.5281	23.2512	41.0185	40.4086	43.6619	47.1335	41.3853	34.7802
ENSRNOG00000002369	471	396	637	636	561	440	5363	2.01875	1.62696	2.56425	2.27471	2.32317	1.79224	3.41935	2.53259	4.22146	3.71612	3.76624	2.68091
ENSRNOG00000002373	5639	5300	6061	6797	5702	5264	3606	35.9456	32.3846	36.2866	36.155	35.1178	31.889	60.8845	50.4113	59.7378	59.0653	56.9318	47.7011
ENSRNOG00000002376	2133	2051	2786	3027	2147	1078	8199	5.97997	5.5118	7.33581	7.08155	5.81564	2.87216	10.1288	8.5799	12.0768	11.5689	9.4281	4.29631
ENSRNOG00000002378	3078	3221	3336	3571	3279	3145	2010	35.1999	35.3088	35.8309	34.0777	36.2303	34.1803	59.6215	54.9632	58.9876	55.6717	58.7352	51.1284
ENSRNOG00000002382	5	0	5	3	1	4	1600	0.0718322	0	0.0674649	0.0359648	0.0138805	0.0546124	0.121669	0	0.111066	0.0587546	0.0225026	0.0816917
ENSRNOG00000002385	5	8	8	7	4	5	3183	0.0361079	0.0553786	0.0542602	0.0421831	0.0279093	0.0343151	0.0611594	0.0862047	0.0893273	0.0689132	0.0452456	0.05133
ENSRNOG00000002387	176	229	202	238	177	231	1173	3.44893	4.30156	3.71776	3.89185	3.35121	4.30195	5.84177	6.69599	6.12046	6.35799	5.43286	6.43505
ENSRNOG00000002388	4186	5250	6323	6502	6125	5550	3535	27.2194	32.7234	38.6155	35.2805	38.4807	34.2969	46.1041	50.9386	63.5718	57.6366	62.3835	51.3029
ENSRNOG00000002389	12461	16159	14823	16398	15211	15650	1809	158.337	196.818	176.899	173.872	186.743	188.985	268.191	306.375	291.225	284.049	302.742	282.692
ENSRNOG00000002393	50831	48310	54414	46630	47810	42847	4855	240.663	219.248	241.963	184.227	218.703	192.789	407.633	341.291	398.338	300.966	354.554	288.383
ENSRNOG00000002394	2892	2211	2639	2936	1882	1770	7527	8.83173	6.47225	7.56912	7.48189	5.55295	5.13692	14.9591	10.075	12.4609	12.2229	9.00224	7.68404
ENSRNOG00000002397	0	0	2	0	0	0	5828	0	0	0.00740864	0	0	0	0	0	0.0121967	0	0	0
ENSRNOG00000002403	4826	3132	4943	6573	5440	3016	3622	30.6273	19.0529	29.4625	34.809	33.3562	18.1901	51.8763	29.6586	48.5035	56.8664	54.0759	27.2095
ENSRNOG00000002407	1688	1758	2026	2251	2027	1757	4993	7.77106	7.75793	8.76003	8.64751	9.01609	7.68708	13.1626	12.0763	14.4214	14.1272	14.6166	11.4987
ENSRNOG00000002412	668	525	547	697	536	542	5359	2.86525	2.15856	2.20359	2.49474	2.2213	2.20936	4.85314	3.36011	3.62773	4.07558	3.60109	3.30486
ENSRNOG00000002413	32602	32988	33554	38881	33139	31145	2831	264.712	256.747	255.878	263.436	259.971	240.325	448.368	399.663	421.245	430.366	421.456	359.49
ENSRNOG00000002414	1850	1453	2323	2156	1756	1098	7381	5.76137	4.3375	6.79457	5.60287	5.28367	3.24966	9.75858	6.75193	11.1857	9.15323	8.56569	4.86099
ENSRNOG00000002418	4249	3488	3487	3223	2916	2754	4317	22.6242	17.8026	17.438	14.3204	15.0014	13.9358	38.3208	27.7123	28.7079	23.3948	24.3197	20.8459
ENSRNOG00000002419	34	30	60	59	41	58	3043	0.25683	0.217224	0.425674	0.371901	0.299232	0.416368	0.435018	0.33814	0.700777	0.607562	0.485104	0.622822
ENSRNOG00000002420	2723	2570	2461	2539	2220	2041	3953	15.834	14.325	13.4404	12.3201	12.4725	11.2789	26.8195	22.2989	22.1266	20.1269	20.2199	16.8715
ENSRNOG00000002423	1170	1091	1263	1418	1169	1113	1500	17.9293	16.0259	18.1777	18.1327	17.3081	16.209	30.3686	24.9466	29.9256	29.6228	28.0593	24.2461
ENSRNOG00000002425	2384	3059	2790	3708	3276	3440	1918	28.5711	35.1414	31.4039	37.0824	37.9334	39.1797	48.3936	54.7026	51.6995	60.5804	61.4962	58.6068
ENSRNOG00000002433	4748	4547	5528	6384	5509	3959	1868	58.4256	53.6336	63.888	65.5531	65.4971	46.2978	98.961	83.4883	105.177	107.092	106.182	69.2543
ENSRNOG00000002434	258	326	248	379	385	346	1396	4.24819	5.14542	3.83525	5.20752	6.12493	5.4143	7.19556	8.00958	6.31389	8.50735	9.92952	8.09895
ENSRNOG00000002436	1168	1034	1139	1063	1077	1014	2905	9.242	7.84266	8.46458	7.01882	8.23371	7.62506	15.6541	12.2082	13.935	11.4664	13.3482	11.4059
ENSRNOG00000002440	1328	1636	1631	1816	1483	1657	2059	14.8256	17.5072	17.1012	16.9175	15.996	17.5799	25.1115	27.2524	28.1532	27.6376	25.9321	26.2969
ENSRNOG00000002443	1167	773	1041	1198	1047	608	1903	14.0962	8.95013	11.8097	12.0752	12.219	6.97937	23.876	13.9322	19.4421	19.7269	19.8089	10.4401
ENSRNOG00000002449	2193	3030	2986	3544	3172	3579	2293	21.9839	29.1157	28.1134	29.646	30.7224	34.0964	37.2361	45.3227	46.2825	48.4318	49.8061	51.003
ENSRNOG00000002450	1587	1816	1822	1940	1825	2006	1735	21.0255	23.0624	22.6713	21.4476	23.3609	25.2571	35.6129	35.9	37.3233	35.0383	37.8718	37.7807
ENSRNOG00000002452	9644	9180	9929	11241	9484	8961	3073	72.138	65.8217	69.7543	70.1648	68.5417	63.7009	122.187	102.461	114.835	114.626	111.117	95.2866
ENSRNOG00000002454	2220	1816	1800	1918	1767	1542	2406	21.2093	16.6306	16.1512	15.2908	16.3105	14.0004	35.9242	25.888	26.5893	24.9801	26.442	20.9424
ENSRNOG00000002456	407	285	315	304	358	161	888	10.5354	7.07165	7.65818	6.56655	8.95357	3.96063	17.8448	11.008	12.6075	10.7276	14.5152	5.92449
ENSRNOG00000002461	40	28	37	26	27	17	5699	0.161336	0.108255	0.140162	0.0875088	0.105218	0.0651631	0.27327	0.168514	0.230746	0.14296	0.170576	0.0974739
ENSRNOG00000002462	149	227	170	211	207	178	961	3.56395	5.20465	3.81903	4.21149	4.7838	4.04621	6.03661	8.10177	6.28719	6.88018	7.75533	6.0525
ENSRNOG00000002468	114	75	110	103	90	37	7001	0.374295	0.236042	0.339204	0.282198	0.285502	0.11545	0.633979	0.367433	0.558423	0.461018	0.462845	0.172695
ENSRNOG00000002469	327	289	418	475	374	265	1533	4.90315	4.15379	5.88657	5.94331	5.41821	3.7762	8.30492	6.46596	9.69092	9.7094	8.7838	5.64861
ENSRNOG00000002470	6	4	0	0	0	0	1874	0.0735954	0.0470305	0	0	0	0	0.124656	0.0732096	0	0	0	0
ENSRNOG00000002471	319	279	328	315	257	147	8527	0.859931	0.720936	0.830435	0.708584	0.669365	0.376593	1.45655	1.12224	1.36713	1.15759	1.08515	0.563325
ENSRNOG00000002473	492	416	476	388	338	252	1344	8.41463	6.81998	7.64602	5.53744	5.58526	4.09593	14.2527	10.6163	12.5875	9.04635	9.05463	6.12688
ENSRNOG00000002474	1528	1344	1344	1271	1264	1135	2281	15.3981	12.9826	12.7204	10.688	12.3069	10.8698	26.0812	20.2093	20.9414	17.4607	19.9515	16.2596
ENSRNOG00000002475	106	183	160	135	138	226	519	4.6947	7.76913	6.6555	4.98934	5.90524	9.51245	7.95186	12.0938	10.9568	8.15093	9.57337	14.2292
ENSRNOG00000002478	824	1014	1093	959	928	956	991	19.1127	22.5451	23.8108	18.5619	20.797	21.0734	32.3731	35.0947	39.1992	30.3239	33.7153	31.5226
ENSRNOG00000002480	1494	1283	1304	1555	1281	1289	2477	13.8642	11.4127	11.3653	12.0415	11.4855	11.3678	23.4831	17.7655	18.7104	19.6718	18.6199	17.0045
ENSRNOG00000002488	2536	2104	3011	3342	2743	2173	3264	17.8595	14.2031	19.9154	19.6396	18.6639	14.5432	30.2503	22.1092	32.7862	32.0846	30.2572	21.7544
ENSRNOG00000002496	109	104	119	95	66	56	3273	0.765508	0.700126	0.784926	0.556743	0.447841	0.373761	1.29661	1.08985	1.29221	0.909533	0.726024	0.559088
ENSRNOG00000002501	0	2	0	0	0	0	3170	0	0.0139014	0	0	0	0	0	0.0216395	0	0	0	0
ENSRNOG00000002504	42	9	30	20	9	11	1713	0.563587	0.115764	0.378087	0.223949	0.116684	0.140277	0.954601	0.180203	0.622436	0.365859	0.189164	0.209833
ENSRNOG00000002506	284	373	359	309	364	350	4536	1.43918	1.81186	1.70864	1.30666	1.78219	1.68557	2.43767	2.82042	2.81289	2.13465	2.88923	2.52135
ENSRNOG00000002509	3701	3433	3850	3490	3411	3040	4559	18.6603	16.5918	18.2314	14.6836	16.6164	14.5665	31.6067	25.8275	30.0139	23.9881	26.938	21.7892
ENSRNOG00000002512	519	368	542	570	463	298	1706	6.9929	4.75289	6.8588	6.40874	6.02737	3.81583	11.8445	7.39854	11.2915	10.4698	9.77136	5.70789
ENSRNOG00000002514	944	749	1124	1312	1092	715	2376	9.13261	6.94583	10.2129	10.5917	10.2071	6.57372	15.4688	10.8122	16.8132	17.3033	16.5474	9.83326
ENSRNOG00000002516	1821	1983	2299	2343	2056	1982	2455	17.0501	17.7975	20.2169	18.3062	18.5993	17.6361	28.8794	27.7044	33.2827	29.9062	30.1526	26.3809
ENSRNOG00000002520	47211	36821	37173	42268	34395	35730	2238	484.9	362.514	358.588	362.267	341.32	348.758	821.321	564.304	590.335	591.824	553.335	521.688
ENSRNOG00000002536	1093	1596	1410	1399	1242	1493	1313	19.1348	26.7829	23.1837	20.4376	21.0079	24.8397	32.4105	41.6913	38.1668	33.3883	34.0573	37.1564
ENSRNOG00000002537	93	39	93	69	70	19	5682	0.376228	0.151235	0.353354	0.23293	0.273604	0.0730472	0.637253	0.235419	0.581718	0.38053	0.443557	0.109267
ENSRNOG00000002538	758	654	697	804	575	427	2400	7.25984	6.0042	6.26974	6.42572	5.32087	3.88658	12.2967	9.34639	10.3217	10.4975	8.62601	5.81373
ENSRNOG00000002539	59	67	44	77	35	57	315	4.30537	4.68655	3.01557	4.68875	2.46765	3.9529	7.29242	7.29528	4.96447	7.65986	4.00047	5.91292
ENSRNOG00000002540	4	6	0	4	7	0	1492	0.0616255	0.0886076	0	0.0514243	0.104197	0	0.104381	0.13793	0	0.0840102	0.16892	0
ENSRNOG00000002541	3636	2708	3104	2669	2699	1899	4239	19.7165	14.0758	15.8083	12.0771	14.1405	9.78617	33.3957	21.911	26.0249	19.7299	22.9241	14.6386
ENSRNOG00000002542	860	698	769	1000	795	636	4066	4.86184	3.78248	4.08307	4.71747	4.34236	3.41697	8.23495	5.88797	6.72187	7.70679	7.03968	5.11126
[truncated: 17,335 more rows]

## Sheet: Table S8
Table S8.GO enrichment analysis results table(UP)
[truncated: 1,495 more rows]

## Sheet: Table S9
Table S9.GO enrichment analysis results table(DOWN)
[truncated: 676 more rows]

## Sheet: Table S10
Table S10.KEGG enrichment analysis results table(UP)
[truncated: 13 more rows]

[truncated: 2 more sheets: Table S11, Table S12]
